# Supplementary material for: A kalihinol analog disrupts apicoplast function and vesicular trafficking in P. falciparum malaria
Source: Science. Author manuscript; Available in PMC 2025 Sep 27. (PMC11793105; doi:10.1126/science.adm7966)
Supplement: Supp Tables [file NIHMS2043742-supplement-Supp_Tables.xlsx]

## Sheet: Table of Contents
	Table of contents
	Supplemental Figures
	Figure S1. Route for the synthesis of MED6-189 on gram scale (See Supporting Information S1).
	Figure S2A. Sexual Stage developmental impact of P. falciparum NF54 parasites incubated with MED6-189 at 3XIC80. B. Representative chemical profile of JF549-labelled kalihinol analogue. C. Representative chemical profile of the botinylated kalihinol analogue.
	Figure S3. Gene ontology bar graph representing parasite trancriptomic responses to MED6-189. Gene ontology bar graph representing the top Upregulated (top) and Downregulated (bottom) genes from parasite samples cultured with either DMSO or MED6-189 collected at 72 HPS.
	Figure S4. Heatmap visual representation of polar metabolites significantly upregulated (green) or downregulated (red) in response to MED6-189 treatment. Log2 transformation was applied to the data to compute q-value (BH adjusted p-value) and p-value from Welch’s t-test or ANOVA test.
	Figure S5. TPP melt-curve analysis of P. falciparum lysates treated with MED6-189. Protein stabilization curves for P. falciparum proteins identified in lysates treated with or without 100μM Med6-189 (MED6). Stabilization is assessed from the relative amount of soluble protein remaining (y axis for panels a-d) after thermal challenge (x axis for panels a-d). Replicate analyses are plotted in shad…
	Figure S6. TPP melting-curve analysis of P. falciparum lysates treated with Pyrimidine or DSSO from Dziekan et al 2020. a-c. Thermal profiles previously established by Dziekan et al, 2020 for the proteins plotted in Fig. S5a-c. d-e. Thermal profiles reported in Dziekan et al 2020 for the proteins plotted in Fig 3d-e.
	Figure S7. Enhanced Cross Screen Panel (eXP) graph. Pharmacological and toxicology values among compounds of interest.
	Figure S8. Giemsa smeared culture images depicting the hemolytic activity assays for MED6-189 and two formamide derivatives. No hepatoxicity was observed in response to MED6-189, GB209-2 and GB209-3 compounds tested after 48Hr and 72Hr drug incubation.
	Figure S9.Flow cytometry panels illustrating results of SYBR green staining as well as Mitotracker Deep Red to determine viable parasites. Data for the IC50 plots are result of double positive staining (SYBR+, MTDR+) - representing viable parasites.
	Figure S10A. Dose-dependent response of MED6-189 on P. cynomolgi M/B strain parasites. The figures exhibit the logarithmic growth of parasites (Y-axis) corresponding to varying drug concentrations (X-axis). The error bars represent the standard deviation obtained from two independent experiments conducted in triplicate. The regression line represents a nonlinear regression analysis (Variable slop…
	Supporting information
	Supporting Information S1. Synthesis of MED6-189 on gram scale (See Supplemental Figure. S1).
	Supporting Information S2. MED6-APs along with TPP profiles.
	Supplemental Tables
	Table S1A. MED6-189 SYBR green dose response assays. b.Sexual Stage developmental impact of P. falciparum NF54 parasites incubated with MED6-189 at 3X IC80.
	Table S2A. The Fractional Inhibitory concentration index (FIC) shown for drug ratio combination interactions on four tested compounds against MED6-189 at respective IC50 values. B. The Mean Inhibitory Concentration (MIC) scores respective of each compound is listed and used to calculate the ∑FIC. ∑FIC values refer to the kinetic order and shape of the respective curve where ∑FIC = 1, > 1, and < 1…
	Table S3. Transcriptomic comparisons between MED6-189 treated and untreated samples at all tested time points. (Accession to cite for data: BioProject database under SubmissionID: SUB12241156 with BioProject ID: PRJNA930408) A. DEseq2 analysis of drugged and control parasites. All genes for each time point (12, 24, 36, 48, 60 and 72 hours) are indicated. B. Significant genes obtained by DEseq2 an…
	Table S4. Proteins Identified by Mass Spectrometry Analysis of MED6-118 Affinity Purifications and Negative Controls. (ftp://MSV000090812@massive.ucsd.edu) (100)
	Table S5. Plasmodium Proteins Quantified by Mass Spectrometry Analysis of Thermal Proteome Profiling (TPP) in the Presence of MED6-189 or DMSO. (ftp://MSV000090667@massive.ucsd.edu)(101)
	Table S6: Comparison of Plasmodium Proteins Identified by Thermal Proteome Profiling (TPP) in this study and by Dziekan et al, 2020
	Table S7. Whole genome sequencing results for MED6-189 drug pressured cultures. (BioProject database under SubmissionID: SUB12241156 with BioProject ID: PRJNA930408 (102))
	Table S8A. Plasmid construct design and selectable markers present for generation of Sec13-mut lines. B. Primer sets, gRNA and gene sequence information used Sec13-mut plasmid constructs
	Table S9A. Activity of MED6-189 against P. falciparum strains and human cell lines and the resulting in vitro therapeutic index (TI). B. Pharmacokinetic profile of Kalihinol (GSK3943190A) at 25 and 50 (mg/Kg).
	Table S10. Pharmacokinetics parameters calculated after oral administration (in 1% Methylcellulose) of 50 mg/kg to P. falciparum-infected SCID mice. Additionally blood levels at 96 hs. has been measured and compound show no accumulation after four days of administration every 24h.

## Sheet: Table S1
Table S1a. MED6-189 SYBR green dose response assays.
Assays were conducted using ring stage parasites (6 hours post-invasion) subjected to drug treatment. Parasite growth was subsequently assessed after 72 hours of incubation. This evaluation encompassed various Plasmodium lines, including both drug-sensitive and drug-resistant strains.
	Parasite Strain	IC50 (nM)	Stdev	Replicates	Sensitive/Resistance
	3D7	14	0.016	4	wild type
	Dd2	47	0.006	4	Chloroquine, pyrimethamine and mefloquine resistant
	NF54	27	0.005	4	Drug sensitive, Gametocyte producing
	HB3	22.8	0.017	4	Chloroquine sensitive
	W2	26.7	0.0052	4	Chloroquine resistant/Mefloquine sensitive
	D10-ACP-GFP	17.23	0.13	3	Kalihinol sensitive
	3D7 Clone	13	0.0011	3	Drug sensitive
	3D7 Clone-Kalihinol Treated	58.1	0.005	3	Kalihinol tolerant
	3D7 Parental	15	0.0011	3	Kalihinol sensitive
	Sec13 mut-A	59.8	0.006	3	Kalihinol tolerant
	Sec13 mut-B	53.53	0.064	3	Kalihinol tolerant
	Sec13 mut-C	49.5	0.076	3	Kalihinol tolerant
	Sec13 mut-D	72.9	0.084	3	Kalihinol tolerant
Table S1b.	Sexual Stage developental impact of P. falciparum NF54 gametocytes incubated with MED6-189 [300nM].
	Days Post Drug Introduction	(%) Gametocyte Control (average)	(%) Gametocyte MED6-189 (average)	Std dev	Fold change	% Change
	1	0	0	0	-	-
	2	0.05	0.1035	0.0309246	2.07	-
	3	0.4	0.55	0.173205	1.375	137.5
	4	1.5	1.5	0.1	1	100
	5	3.3	3.175	0.104083	0.962121	96.2121
	6	3.5	2.102	0.807138	0.600571	60.0571
	7	3.2	1.15	1.18779	0.359375	35.9375
	8	3.1	1.35	1.0153	0.435484	43.5484
	9	3.1	1.25	1.0681	0.403226	40.3226
	Biological Reps: 3

## Sheet: Table S2
	Table S2.a. Fractional Inhibitory concentration index (FIC) shown for drug ratio combination interactions on four tested compounds against MED6-189 at respective IC50 values. The average FIC scores for each drug combination assays indicate nature of the interaction for each constant-ratio (based on a 2-fold dose series where respective drug IC50: IC50 doses served as the midpoint).
	Drug Cocktails	Ave FIC scores	Drug-Drug Interactions	N
	Fosmidomycin: Kalihinol	2.42 ± 0.3588	Antagonistic	3
	Chloroquine: Kalihinol	1.71 ± 0.4139	Additive	3
	Atovaquone: Kalihinol	0.907 ± 0.2347	Additive	3
	Table S2.b. The Mean Inhibitory Concentration (MIC) scores respective of each compound is listed and used to calculate the ∑FIC. ∑FIC values refer to the kinetic order and shape of the respective curve where ∑FIC = 1, > 1, and < 1 indicates hyperbolic, sigmoidal, and negative sigmoidal shape, respectively. The r value is the linear correlation coefficient for the median-effect plot and indicates …
	Fosmidomycin:MED6-189						Pearson r
	Drug Combination Ratio	Drug A: MIC scores	Drug B: MIC scores	∑FIC	R2	R2	r	-0.9944	0.9433
	9F:1M	3.32	0.158	3.478	0.991	0.991	95% confidence interval	-0.9994 to -0.9478	0.5620 to 0.9940
	7F:3M	2.73	0.5	3.23	0.9854	0.9854	R squared	0.9889	0.8898
	6F:4M	1.86	0.6	2.46	0.9779	0.9779
	5F:5M	1.33	0.77	2.1	0.9947	0.9947	P value
	3F:7M	0.96	0.99	1.95	0.994	0.994	P (one-tailed)	<0.0001	0.0024
	1F:9M	0.235	0.9	1.135	0.9993	0.9993	P value summary	****	**
							Significant? (alpha = 0.05)	Yes	Yes
	Chloroquine:MED6-189						Pearson r
	Drug Combination Ratio	Drug A: MIC scores	Drug B: MIC scores	∑FIC	R2	R2	r	-0.596	0.9525
	9C:1M	1.1	0.04	1.14	0.9702	0.9702	95% confidence interval	-0.9487 to 0.4175	0.6210 to 0.9950
	7C:3M	1.4	0.22	1.62	0.9765	0.9765	R squared	0.3553	0.9073
	6C:4M	1.35	0.396	1.746	0.9704	0.9704
	5C:5M	1.02	0.432	1.452	0.9635	0.9635	P value
	3C:7M	1.29	1	2.29	0.9426	0.9426	P (one-tailed)	0.1059	0.0017
	1C:9M	0.44	1.4	1.84	0.9081	0.9081	P value summary	ns	**
	Atovaquone:MED6-189						Pearson r
	Drug Combination Ratio	Drug A: MIC scores	Drug B: MIC scores	∑FIC	R2	R2	r	-0.9713	0.7979
	9A:1M	0.66	0.082	0.742	0.9143	0.9143	95% confidence interval	-0.9970 to -0.7543	-0.03876 to 0.9769
	7A:3M	0.66	0.381	1.041	0.9094	0.9094	R squared	0.9434	0.6366
	6A:4M	0.47	0.524	0.994	0.8201	0.8201
	5A:5M	0.36	0.579	0.939	0.9336	0.9336	P value
	3A:7M	0.296	0.913	1.209	0.961	0.961	P (one-tailed)	0.0006	0.0286
	1A:9M	0.0467	0.564	0.6107	0.933	0.933	P value summary	***	*
	Table S2.c. Exponential killing rate values of Fosmidomycin and MED6-189 treated P. falciparum cultures at respective IC80 values. Values derrived from assays performed in tripilicate accoding to algorithm k = (1/t)* log10(N0/Nt)
	HPS	Fosmidomycin	StdDev	MED6-189	StdDev
	48	0.00701911	0.00350399	0.00880068	0.00453687
	72	0.010809	0.00212263	0.00794117	0.00518025
	100	0.00879701	0.00209124	0.0182955	0.00120981

## Sheet: Table S3a
Table S3a. DEseq2 analysis of drugged and control parasites. All genes for each time point (12, 24, 36, 48, 60 and 72 hours) are indicated.
MED6-189 Drugged vs Control: 12 HPS_ All Genes									MED6-189 Drugged vs Control: 24 HPS_ All Genes									MED6-189 Drugged vs Control: 36 HPS_ All Genes									MED6-189 Drugged vs Control: 48 HPS_ All Genes									MED6-189 Drugged vs Control: 60 HPS_ All Genes									MED6-189 Drugged vs Control: 72 HPS_ All Genes
	Gene Annotation	Log2Fold Change	Adjusted P-Value	Base Mean	lfcSE	Stat	P-value			Gene Annotation	Log2Fold Change	Adjusted P-Value	Base Mean	lfcSE	Stat	P-value			Gene Annotation	Log2Fold Change	Adjusted P-Value	Base Mean	lfcSE	Stat	P-value			Gene Annotation	Log2Fold Change	Adjusted P-Value	Base Mean	lfcSE	Stat	P-value			Gene Annotation	Log2Fold Change	Adjusted P-Value	Base Mean	lfcSE	Stat	P-value			Gene Annotation	Log2Fold Change	Adjusted P-Value	Base Mean
PF3D7_1301000	rifin%2C+pseudogene	5.6818	0.999968	3.80747	2.69824	2.10575	0.0352264		PF3D7_0115150	Plasmodium+exported+protein%2C+unknown+function%2C+pseudogene	7.08694	0.756752	9.51974	2.32268	3.05119	0.00227937		PF3D7_API01400	ribosomal+protein+L23%2C+putative	6.26777	0.999935	4.57502	3.2199	1.94658	0.0515856		PF3D7_1339000	conserved+Plasmodium+protein%2C+unknown+function	5.94935	0.999871	5.19676	2.59126	2.29593	0.0216798		PF3D7_1408300	conserved+Plasmodium+protein%2C+unknown+function	4.79122	0.999954	3.63699	2.44796	1.95723	0.0503206		PF3D7_1213000	unspecified product	5.9445	0.13367	4.0159
PF3D7_0833300	erythrocyte+membrane+protein+1+(PfEMP1)%2C+exon+2%2C+pseudogene	5.36368	0.999968	3.19818	2.91867	1.83772	0.0661043		PF3D7_1215800	radial+spoke+head+protein+9%2C+putative	5.93261	0.999873	4.28027	2.97913	1.99139	0.0464377		PF3D7_0114700	rifin	5.94268	0.999935	3.66002	3.45536	1.71984	0.0854607		PF3D7_0402800	erythrocyte+membrane+protein+1+(PfEMP1)%2C+pseudogene	4.67427	0.999871	2.12879	3.46013	1.35089	0.17673		PF3D7_0411700	conserved+Plasmodium+protein%2C+unknown+function	4.17392	0.999954	2.37607	2.79884	1.4913	0.135882		PF3D7_1148620	5.8S ribosomal RNA	4.85234	0.518745	2.01987
PF3D7_0728500	conserved+Plasmodium+protein%2C+unknown+function	5.3586	0.999968	8.00282	2.0756	2.58172	0.00983104		PF3D7_1100900	exported+protein+family+1%2C+pseudogene	5.65983	0.999873	3.54225	3.16228	1.78979	0.0734876		PF3D7_0115300	rifin	5.94268	0.999935	3.66002	3.45536	1.71984	0.0854607		PF3D7_1255000	rifin	4.56417	0.999871	1.98009	3.56986	1.27853	0.201063		PF3D7_1413000	conserved+Plasmodium+protein%2C+unknown+function	3.91482	0.999954	2.01167	2.99228	1.30831	0.190769		PF3D7_0732700	rifin	4.72191	NA	1.86633
PF3D7_1019200	conserved+Plasmodium+protein%2C+unknown+function	4.99861	0.999968	2.28455	3.20095	1.5616	0.118381		PF3D7_0112500	5.8S+ribosomal+RNA	5.21027	0.999873	2.5825	3.49137	1.49233	0.135613		PF3D7_0425000	Plasmodium+exported+protein%2C+unknown+function%2C+pseudogene	5.94268	0.999935	3.66002	3.45536	1.71984	0.0854607		PF3D7_1479800	rifin	4.56417	0.999871	1.98009	3.56986	1.27853	0.201063		PF3D7_0701500	exported+protein+family+3	3.72009	0.999954	1.69819	3.13858	1.18528	0.235908		PF3D7_1300700	rifin	4.72191	NA	1.86633
PF3D7_0401000	rifin	4.82306	0.999968	1.75173	3.80627	1.26714	0.205106		PF3D7_API00600	tRNA+Methionine	4.88373	0.999873	2.06622	3.82882	1.27552	0.202126		PF3D7_0732300	rifin	5.94268	0.999935	3.66002	3.45536	1.71984	0.0854607		PF3D7_0632400	rifin	4.44507	0.999871	1.83139	3.69956	1.20151	0.229552		PF3D7_0220900	Plasmodium+exported+protein%2C+unknown+function%2C+pseudogene	3.55392	0.999954	1.4576	3.66051	0.970882	0.331607		PF3D7_1480100	erythrocyte membrane protein 1 (PfEMP1) pseudogene	4.72191	NA	1.86633
PF3D7_0115100	Plasmodium+exported+protein+(PHISTa)%2C+unknown+function	4.7594	0.999968	1.67557	3.87324	1.22879	0.21915		PF3D7_API00500	unspecified+product	4.60088	0.999873	1.69721	4.13342	1.11309	0.265668		PF3D7_API01000	tRNA+Lysine	5.94268	0.999935	3.66002	3.45536	1.71984	0.0854607		PF3D7_0200900	stevor%2C+pseudogene	4.31575	0.999871	1.68269	3.86646	1.1162	0.264337		PF3D7_1473000	conserved+Plasmodium+protein%2C+unknown+function	3.51724	0.999954	1.52697	3.29755	1.06662	0.286142		PF3D7_1373300	rifin	4.58175	NA	1.71279
PF3D7_0901000	rifin	4.67481	0.999968	1.90374	3.44498	1.35699	0.174785		PF3D7_0401200	rifin	4.39503	0.999873	1.47603	4.83362	0.909263	0.363211		PF3D7_API02500	apicoplast+ribosomal+protein+L36	5.94268	0.999935	3.66002	3.45536	1.71984	0.0854607		PF3D7_1215800	radial+spoke+head+protein+9%2C+putative	4.28684	0.999871	1.61746	3.84908	1.11373	0.265394		PF3D7_1337600	tRNA+Serine	3.48026	0.999954	1.38472	3.73114	0.932761	0.350943		PF3D7_0101700	erythrocyte membrane protein 1 (PfEMP1) exon 2 pseudogene	4.46311	NA	1.55925
PF3D7_0425300	Plasmodium+exported+protein+(PHISTa)%2C+unknown+function%2C+pseudogene	4.43642	0.999968	1.67525	3.6498	1.21552	0.224167		PF3D7_0527800	tRNA+Leucine	4.39503	0.999873	1.47603	4.83362	0.909263	0.363211		PF3D7_0101700	erythrocyte+membrane+protein+1+(PfEMP1)%2C+exon+2%2C+pseudogene	5.69852	0.999935	3.09544	3.26806	1.7437	0.0812117		PF3D7_1040500	rifin	3.97845	0.999871	1.32006	4.20279	0.946622	0.343832		PF3D7_0804200	Plasmodium+RNA+of+unknown+function+RUF3	3.2566	0.999954	1.2135	3.57968	0.909746	0.362956		PF3D7_0425300	Plasmodium exported protein (PHISTa) unknown function pseudogene	4.46311	NA	1.55925
PF3D7_1400900	Plasmodium+exported+protein+(PHISTa)%2C+unknown+function%2C+pseudogene	4.32063	0.999968	1.59909	3.73563	1.1566	0.247435		PF3D7_0809000	Plasmodium+RNA+of+unknown+function+RUF6	4.39503	0.999873	1.47603	4.83362	0.909263	0.363211		PF3D7_0114400	erythrocyte+membrane+protein+1+(PfEMP1)%2C+exon+2%2C+pseudogene	5.52401	0.999935	2.74501	3.81308	1.4487	0.147421		PF3D7_1370000	tRNA+Arginine	3.97845	0.999871	1.32006	4.20279	0.946622	0.343832		PF3D7_1356500	conserved+Plasmodium+protein%2C+unknown+function	3.19813	0.999954	3.6603	2.35261	1.3594	0.17402		PF3D7_1400800	rifin	4.46311	NA	1.55925
PF3D7_1335500	DNA+replication+complex+GINS+protein%2C+putative	4.17253	0.999968	3.72745	2.59232	1.60957	0.107491		PF3D7_API05700	small+subunit+ribosomal+RNA	4.39503	0.999873	1.47603	4.83362	0.909263	0.363211		PF3D7_0730700	tRNA+Threonine	5.52401	0.999935	2.74501	3.81308	1.4487	0.147421		PF3D7_0410200	tRNA+Isoleucine	3.79557	0.999871	1.17136	4.44981	0.852975	0.393673		PF3D7_0937400	rifin	3.19787	0.999954	1.23545	4.00323	0.798824	0.424392		PF3D7_1479100	Plasmodium exported protein unknown function	4.10221	NA	1.07479
PF3D7_1149700	Plasmodium+exported+protein+(PHISTa)%2C+unknown+function%2C+fragment	4.10831	0.999968	0.990107	4.79857	0.856154	0.391913		PF3D7_1114300	non-coding+RNA	4.32297	0.999873	1.40212	4.5034	0.959934	0.337088		PF3D7_1040600	rifin	5.52401	0.999935	2.74501	3.81308	1.4487	0.147421		PF3D7_API01400	ribosomal+protein+L23%2C+putative	3.79557	0.999871	1.17136	4.44981	0.852975	0.393673		PF3D7_0114300	exported+protein+family+4%2C+pseudogene	3.18515	0.999954	3.5649	2.37151	1.34309	0.179244		PF3D7_API01900	apicoplast ribosomal protein S17	3.9701	NA	1.08671
PF3D7_1371200	5.8S+ribosomal+RNA	4.0369	0.999968	1.44676	4.28835	0.941364	0.346518		PF3D7_API05900	small+subunit+ribosomal+RNA	4.32297	0.999873	1.40212	4.5034	0.959934	0.337088		PF3D7_API00900	tRNA+Aspartic+acid	5.52401	0.999935	2.74501	3.81308	1.4487	0.147421		PF3D7_0701200	rifin%2C+pseudogene	3.58859	0.999871	1.02266	4.85552	0.739073	0.459863		PF3D7_0221650	Plasmodium+exported+protein%2C+unknown+function%2C+pseudogene	3.07365	0.999954	1.11516	3.69984	0.830752	0.406114		PF3D7_1000300	rifin	3.74625	0.402466	4.11034
PF3D7_0723100	protein+CPH1%2C+putative	4.02898	0.999968	0.913945	4.89114	0.82373	0.410093		PF3D7_1337600	tRNA+Serine	4.2488	0.999873	1.32821	4.56679	0.930368	0.35218		PF3D7_API03300	tRNA+Glycine	5.52401	0.999935	2.74501	3.81308	1.4487	0.147421		PF3D7_0900700	rifin	3.58859	0.999871	1.02266	4.85552	0.739073	0.459863		PF3D7_1000700	Plasmodium+exported+protein+(PHISTa)%2C+unknown+function%2C+pseudogene	2.97691	0.999954	6.54088	1.87971	1.58371	0.11326		PF3D7_API03200	tRNA Glutamine	3.7038	0.704755	2.46286
PF3D7_0411700	conserved+Plasmodium+protein%2C+unknown+function	3.94645	0.999968	0.837783	4.89164	0.806775	0.419796		PF3D7_0600100	erythrocyte+membrane+protein+1+(PfEMP1)%2C+pseudogene	4.08801	0.999873	1.18038	4.84514	0.843734	0.398818		PF3D7_API03400	tRNA+Tryptophan	5.52401	0.999935	2.74501	3.81308	1.4487	0.147421		PF3D7_API00300	tRNA+Cysteine	3.58859	0.999871	1.02266	4.85552	0.739073	0.459863		PF3D7_1219500	erythrocyte+membrane+protein+1+(PfEMP1)%2C+exon+2%2C+pseudogene	2.96772	0.999954	1.04228	3.81026	0.778875	0.436054		PF3D7_0221600	Plasmodium exported protein unknown function pseudogene	3.55765	0.469026	3.81517
PF3D7_1479200	Plasmodium+exported+protein+(PHISTa)%2C+unknown+function	3.93297	0.999968	2.88998	2.77474	1.41742	0.156361		PF3D7_0712500	rifin%2C+pseudogene	4.08801	0.999873	1.18038	4.84514	0.843734	0.398818		PF3D7_0713000	rifin	5.19852	0.999935	2.18043	3.69859	1.40554	0.15986		PF3D7_API00400	unspecified+product	3.58859	0.999871	1.02266	4.85552	0.739073	0.459863		PF3D7_1349000	conserved+Plasmodium+protein%2C+unknown+function	2.73322	0.999954	2.71581	2.57005	1.06349	0.287561		PF3D7_1424800	unspecified product	3.44236	0.662916	2.75564
PF3D7_0421600	erythrocyte+membrane+protein+1+(PfEMP1)-like+pseudogene	3.80963	0.999968	3.50925	2.67513	1.42409	0.15442		PF3D7_0531900	unspecified+product	4.00114	0.0708927	773.971	1.06133	3.76994	0.000163289		PF3D7_1240800	Plasmodium+RNA+of+unknown+function+RUF6	5.19852	0.999935	2.18043	3.69859	1.40554	0.15986		PF3D7_0412500	Plasmodium+RNA+of+unknown+function+RUF6	3.28445	0.999871	0.808731	4.87162	0.674201	0.500184		PF3D7_0602300	liver+merozoite+formation+protein%2C+putative	2.72565	0.999954	5.50211	1.89837	1.43578	0.151064		PF3D7_0200200	rifin	3.38479	NA	0.614165
PF3D7_0114900	Plasmodium+exported+protein%2C+unknown+function%2C+pseudogene	3.75955	0.999968	0.685459	4.89288	0.768371	0.442267		PF3D7_0425300	Plasmodium+exported+protein+(PHISTa)%2C+unknown+function%2C+pseudogene	3.97779	0.999873	1.10702	4.8499	0.820181	0.412113		PF3D7_0101800	stevor	4.93468	0.999935	1.83001	4.43552	1.11254	0.265907		PF3D7_0929800	conserved+Plasmodium+protein%2C+unknown+function	3.28445	0.999871	0.808731	4.87162	0.674201	0.500184		PF3D7_0114700	rifin	2.60933	0.999954	0.823636	4.67726	0.557875	0.57693		PF3D7_0114600	stevor pseudogene	3.36168	NA	1.99032
PF3D7_0712200	rifin%2C+pseudogene	3.66242	0.999968	3.28077	2.7936	1.311	0.189856		PF3D7_1101800	exported+protein+family+1	3.97779	0.999873	1.10702	4.8499	0.820181	0.412113		PF3D7_0401200	rifin	4.93468	0.999935	1.83001	4.43552	1.11254	0.265907		PF3D7_1000900	erythrocyte+membrane+protein+1+(PfEMP1)%2C+pseudogene	3.00428	0.999871	1.74935	3.43625	0.874291	0.38196		PF3D7_1300700	rifin	2.60933	0.999954	0.823636	4.67726	0.557875	0.57693		PF3D7_1101800	exported protein family 1	3.3391	NA	0.779623
PF3D7_0701700	exported+protein+family+1	3.65219	0.999968	0.609297	4.89367	0.746309	0.455481		PF3D7_1103200	tRNA+Glycine	3.97779	0.999873	1.10702	4.8499	0.820181	0.412113		PF3D7_0901000	rifin	4.93468	0.999935	1.83001	4.43552	1.11254	0.265907		PF3D7_0324000	exported+protein+family+1	2.96619	0.999871	0.66003	4.89227	0.6063	0.544315		PF3D7_1147100	dynein+light+chain%2C+putative	2.58361	0.999954	0.776218	4.27151	0.604847	0.545281		PF3D7_1464800	conserved Plasmodium protein unknown function	3.30764	0.733498	2.25927
PF3D7_1216600	cell+traversal+protein+for+ookinetes+and+sporozoites	3.65219	0.999968	0.609297	4.89367	0.746309	0.455481		PF3D7_API00400	unspecified+product	3.97779	0.999873	1.10702	4.8499	0.820181	0.412113		PF3D7_1240500	Plasmodium+RNA+of+unknown+function+RUF6	4.93468	0.999935	1.83001	4.43552	1.11254	0.265907		PF3D7_0701000	erythrocyte+membrane+protein+1+(PfEMP1)%2C+pseudogene	2.96619	0.999871	0.66003	4.89227	0.6063	0.544315		PF3D7_0301100	Plasmodium+exported+protein+(hyp13)%2C+unknown+function	2.43256	0.999954	0.703338	4.45132	0.546482	0.584735		PF3D7_0936700	lysophospholipase putative	3.26097	0.60344	3.20101
PF3D7_1039900	exported+protein+family+4	3.58635	0.999968	3.12844	3.10093	1.15654	0.24746		PF3D7_0531700	unspecified+product	3.96094	0.00336297	57.3594	0.854633	4.63467	3.57509e-06		PF3D7_1253600	rifin%2C+pseudogene	4.93468	0.999935	1.83001	4.43552	1.11254	0.265907		PF3D7_1339200	tRNA+Proline	2.96619	0.999871	0.66003	4.89227	0.6063	0.544315		PF3D7_0711900	rifin%2C+pseudogene	2.43256	0.999954	0.703338	4.45132	0.546482	0.584735		PF3D7_1101000	erythrocyte membrane protein 1 (PfEMP1) pseudogene	3.10794	NA	0.460624
PF3D7_1039800	exported+protein+family+3	3.55736	0.999968	2.35685	2.98211	1.1929	0.232909		PF3D7_0700700	stevor%2C+pseudogene	3.88844	0.999873	8.50721	1.99413	1.94995	0.0511824		PF3D7_API01100	tRNA+Glutamic+acid	4.93468	0.999935	1.83001	4.43552	1.11254	0.265907		PF3D7_0101800	stevor	2.93098	0.999871	0.594807	4.89483	0.598792	0.549312		PF3D7_1341000	tRNA+Arginine	2.43256	0.999954	0.703338	4.45132	0.546482	0.584735		PF3D7_0632100	rifin	3.10519	NA	1.68323
PF3D7_0301100	Plasmodium+exported+protein+(hyp13)%2C+unknown+function	3.53269	0.999968	0.533135	4.89462	0.721749	0.470449		PF3D7_1464800	conserved+Plasmodium+protein%2C+unknown+function	3.8831	0.999873	1.03311	4.85428	0.799934	0.423749		PF3D7_API01900	apicoplast+ribosomal+protein+S17	4.93468	0.999935	1.83001	4.43552	1.11254	0.265907		PF3D7_0115500	erythrocyte+membrane+protein+1+(PfEMP1)%2C+pseudogene	2.93098	0.999871	0.594807	4.89483	0.598792	0.549312		PF3D7_0937000	Plasmodium+exported+protein+(PHISTb)%2C+unknown+function	2.40127	0.999954	2.08885	3.03548	0.791065	0.428906		PF3D7_0421600	erythrocyte membrane protein 1 (PfEMP1)-like pseudogene	3.04165	NA	1.51777
PF3D7_0221100	Plasmodium+exported+protein%2C+unknown+function%2C+pseudogene	3.24278	0.999968	0.38081	4.89726	0.662162	0.507867		PF3D7_0531800	5.8S+ribosomal+RNA	3.80322	0.999873	226.32	3.2497	1.17033	0.241869		PF3D7_API02000	apicoplast+ribosomal+protein+L14	4.93468	0.999935	1.83001	4.43552	1.11254	0.265907		PF3D7_0816900	adenylate+kinase+2	2.9216	0.999871	2.58968	2.98393	0.979112	0.327525		PF3D7_1034300	thioredoxin-like+associated+protein+2%2C+putative	2.30859	0.999954	4.21812	2.11073	1.09374	0.27407		PF3D7_0112500	5.8S ribosomal RNA	2.88954	0.343539	16.4452
PF3D7_0901100	rifin	3.2384	0.999968	3.72359	2.48621	1.30254	0.192731		PF3D7_0112400	unspecified+product	3.78257	0.999873	0.959197	4.85926	0.778426	0.436318		PF3D7_API05500	tRNA+Asparagine	4.93468	0.999935	1.83001	4.43552	1.11254	0.265907		PF3D7_0829700	non-coding+RNA	2.86849	0.999871	2.4943	3.26398	0.878832	0.379492		PF3D7_1005300	conserved+Plasmodium+protein%2C+unknown+function	2.24761	0.999954	0.583039	4.86694	0.461811	0.644217		PF3D7_1453300	Yos1-like protein putative	2.85712	NA	1.97602
PF3D7_0221000	Plasmodium+exported+protein%2C+unknown+function	3.06015	0.999968	0.304648	4.89922	0.624619	0.532221		PF3D7_0115200	rifin	3.78257	0.999873	0.959197	4.85926	0.778426	0.436318		PF3D7_API00100	apicoplast+ribosomal+protein+S4	4.86973	0.999935	7.70675	2.60393	1.87014	0.0614638		PF3D7_0723100	protein+CPH1%2C+putative	2.79697	0.999871	2.47604	2.96081	0.944666	0.344829		PF3D7_0111700	conserved+protein%2C+unknown+function	2.14345	0.999954	1.93959	2.87259	0.746173	0.455563		PF3D7_0324500	rifin	2.73598	NA	0.307082
PF3D7_0324000	exported+protein+family+1	3.06015	0.999968	0.304648	4.89922	0.624619	0.532221		PF3D7_1101500	exported+protein+family+4	3.78257	0.999873	0.959197	4.85926	0.778426	0.436318		PF3D7_0221650	Plasmodium+exported+protein%2C+unknown+function%2C+pseudogene	4.71585	0.999935	5.61391	2.73505	1.72423	0.0846666		PF3D7_1253700	rifin	2.64979	0.999871	2.30908	3.43992	0.770305	0.441119		PF3D7_0523500	dynein+light+chain+Tctex-type%2C+putative	2.09692	0.999954	16.3273	1.14896	1.82505	0.0679933		PF3D7_0324700	erythrocyte membrane protein 1 (PfEMP1) exon 2 pseudogene	2.73598	NA	0.307082
PF3D7_0700900	exported+protein+family+1%2C+pseudogene	3.06015	0.999968	0.304648	4.89922	0.624619	0.532221		PF3D7_0725900	unspecified+product	3.78047	0.0628703	856.434	0.985424	3.83639	0.000124855		PF3D7_0101600	rifin	4.53993	0.999935	5.04932	2.5249	1.79806	0.0721675		PF3D7_1015700	tubulin+binding+cofactor+c%2C+putative	2.57221	0.999871	14.9545	1.42406	1.80625	0.0708795		PF3D7_0101500	erythrocyte+membrane+protein+1+(PfEMP1)%2C+exon+2%2C+pseudogene	2.07105	0.999954	0.557578	4.87713	0.424646	0.671095		PF3D7_0527700	tRNA Glutamic acid	2.73598	NA	0.307082
PF3D7_1039400	erythrocyte+membrane+protein+1+(PfEMP1)%2C+pseudogene	3.06015	0.999968	0.304648	4.89922	0.624619	0.532221		PF3D7_1148600	18S+ribosomal+RNA	3.67711	0.359202	26.1494	1.11922	3.28542	0.00101829		PF3D7_0201400	Plasmodium+exported+protein+(hyp10)%2C+unknown+function	4.43284	0.999935	1.26543	4.5796	0.967952	0.333068		PF3D7_0425000	Plasmodium+exported+protein%2C+unknown+function%2C+pseudogene	2.56392	0.999871	0.446105	4.92025	0.521095	0.602301		PF3D7_0221000	Plasmodium+exported+protein%2C+unknown+function	2.07105	0.999954	0.557578	4.87713	0.424646	0.671095		PF3D7_0600100	erythrocyte membrane protein 1 (PfEMP1) pseudogene	2.73598	NA	0.307082
PF3D7_0800600	Plasmodium+exported+protein+(PHISTa)%2C+unknown+function	2.99293	0.999968	1.36706	3.88449	0.770482	0.441014		PF3D7_1371000	18S+ribosomal+RNA	3.64885	0.0628703	40.6409	0.955298	3.81959	0.000133672		PF3D7_0410200	tRNA+Isoleucine	4.19468	0.999935	1.09022	4.89227	0.857408	0.391219		PF3D7_0701500	exported+protein+family+3	2.56392	0.999871	0.446105	4.92025	0.521095	0.602301		PF3D7_0413300	rifin	2.00356	0.999954	1.69899	2.99877	0.668129	0.504051		PF3D7_1039600	exported protein family 1 pseudogene	2.73598	NA	0.307082
PF3D7_0203500	tRNA+Glutamine	2.99052	0.999968	3.19046	2.98727	1.00109	0.316785		PF3D7_0725800	5.8S+ribosomal+RNA	3.61993	0.160281	270.962	1.02209	3.54169	0.00039758		PF3D7_0711600	Plasmodium+RNA+of+unknown+function+RUF6	4.19468	0.999935	1.09022	4.89227	0.857408	0.391219		PF3D7_1101400	rifin%2C+pseudogene	2.56392	0.999871	0.446105	4.92025	0.521095	0.602301		PF3D7_0730600	tRNA+Valine	1.98839	0.999954	1.79383	2.97398	0.668595	0.503754		PF3D7_1101900	erythrocyte membrane protein 1 (PfEMP1) pseudogene	2.73598	NA	0.307082
PF3D7_1334400	MSP7-like+protein	2.93236	0.999968	5.54376	2.02947	1.44489	0.148489		PF3D7_1148640	28S+ribosomal+RNA	3.61869	0.0128156	68.7353	0.84424	4.28633	1.81653e-05		PF3D7_0711800	Plasmodium+RNA+of+unknown+function+RUF6	4.19468	0.999935	1.09022	4.89227	0.857408	0.391219		PF3D7_1000800	stevor%2C+pseudogene	2.51691	0.999871	2.07836	3.26023	0.772003	0.440112		PF3D7_0612300	transmembrane+protein+234%2C+putative	1.95884	0.999954	3.44302	2.22129	0.881848	0.377859		PF3D7_1109800	small nucleolar RNA snoR12	2.73598	NA	0.307082
PF3D7_API03100	tRNA+Phenylalanine	2.88863	0.999968	3.65772	2.38443	1.21145	0.225722		PF3D7_API01400	ribosomal+protein+L23%2C+putative	3.60911	0.999873	3.07844	3.04599	1.18487	0.236067		PF3D7_0712500	rifin%2C+pseudogene	4.19468	0.999935	1.09022	4.89227	0.857408	0.391219		PF3D7_API01600	apicoplast+ribosomal+protein+S19	2.48656	0.999871	2.09516	3.20492	0.775858	0.437833		PF3D7_0718900	conserved+Plasmodium+protein%2C+unknown+function	1.89615	0.999954	3.417	2.12442	0.892552	0.372097		PF3D7_1149700	Plasmodium exported protein (PHISTa) unknown function fragment	2.73598	NA	0.307082
PF3D7_0223300	erythrocyte+membrane+protein+1+(PfEMP1)%2C+exon+2	2.83716	0.999968	0.228486	4.90195	0.578783	0.562736		PF3D7_API00300	tRNA+Cysteine	3.42819	0.999873	2.78334	3.2055	1.06947	0.284858		PF3D7_1339200	tRNA+Proline	4.19468	0.999935	1.09022	4.89227	0.857408	0.391219		PF3D7_1149700	Plasmodium+exported+protein+(PHISTa)%2C+unknown+function%2C+fragment	2.46874	0.999871	2.02994	3.19979	0.771531	0.440392		PF3D7_0929800	conserved+Plasmodium+protein%2C+unknown+function	1.85656	0.999954	3.20242	2.51632	0.737808	0.460631		PF3D7_1150000	rifin	2.73598	NA	0.307082
PF3D7_0712500	rifin%2C+pseudogene	2.83716	0.999968	0.228486	4.90195	0.578783	0.562736		PF3D7_0725700	unspecified+product	3.42558	0.000504079	131.518	0.672945	5.09043	3.57249e-07		PF3D7_API04200	DNA-directed+RNA+polymerase+subunit+beta''%2C+putative	4.05689	0.999935	24.0326	1.77389	2.287	0.0221957		PF3D7_0222700	rifin	2.45769	0.999871	0.511328	4.92303	0.499222	0.617623		PF3D7_1253500	Plasmodium+exported+protein%2C+unknown+function	1.85254	0.999954	0.437279	4.89142	0.378733	0.704886		PF3D7_1150100	rifin pseudogene	2.73598	NA	0.307082
PF3D7_0714800	tRNA+Leucine	2.83716	0.999968	0.228486	4.90195	0.578783	0.562736		PF3D7_1371300	28S+ribosomal+RNA	3.42127	0.00519175	110.709	0.758356	4.51143	6.43909e-06		PF3D7_0600400	erythrocyte+membrane+protein+1%2C+PfEMP1	3.88198	0.999935	3.21932	2.90499	1.33631	0.181448		PF3D7_0632100	rifin	2.45769	0.999871	0.511328	4.92303	0.499222	0.617623		PF3D7_0200900	stevor%2C+pseudogene	1.84049	0.999954	0.484698	4.89227	0.376205	0.706765		PF3D7_1219800	conserved Plasmodium protein unknown function	2.69463	0.629329	4.05123
PF3D7_1327900	conserved+Plasmodium+protein%2C+unknown+function	2.61635	0.999968	1.9725	3.29729	0.793486	0.427494		PF3D7_0101200	exported+protein+family+3	3.38859	0.999873	0.738016	4.8824	0.694041	0.487657		PF3D7_1400500	rifin	3.81199	0.999935	0.700846	4.90976	0.776411	0.437507		PF3D7_0712100	Plasmodium+RNA+of+unknown+function+RUF6	2.45769	0.999871	0.511328	4.92303	0.499222	0.617623		PF3D7_1142900	conserved+Plasmodium+protein%2C+unknown+function	1.80776	0.999954	11.1038	1.29855	1.39215	0.163878		PF3D7_0112600	unspecified product	2.64087	0.684126	64.5234
PF3D7_0324700	erythrocyte+membrane+protein+1+(PfEMP1)%2C+exon+2%2C+pseudogene	2.54914	0.999968	0.152324	4.90615	0.519582	0.603355		PF3D7_0200600	rifin	3.38859	0.999873	0.738016	4.8824	0.694041	0.487657		PF3D7_0300400	stevor	3.79134	0.999935	0.915004	4.91014	0.772144	0.440029		PF3D7_0732000	stevor	2.45769	0.999871	0.511328	4.92303	0.499222	0.617623		PF3D7_1006300	conserved+Plasmodium+protein%2C+unknown+function	1.72761	0.999954	13.9094	1.23321	1.4009	0.161244		PF3D7_1370500	unspecified product	2.61151	8.98847e-17	973.303
PF3D7_0529600	tRNA+Arginine	2.54914	0.999968	0.152324	4.90615	0.519582	0.603355		PF3D7_API03700	tRNA+Glycine	3.38859	0.999873	0.738016	4.8824	0.694041	0.487657		PF3D7_0403000	tRNA+Asparagine	3.79134	0.999935	0.915004	4.91014	0.772144	0.440029		PF3D7_0808500	Plasmodium+RNA+of+unknown+function+RUF6	2.45769	0.999871	0.511328	4.92303	0.499222	0.617623		PF3D7_1210500	conserved+Plasmodium+protein%2C+unknown+function	1.71238	0.999954	4.58093	1.82976	0.935854	0.349348		PF3D7_1372700	rifin	2.60995	0.77598	2.1143
PF3D7_1005400	conserved+Plasmodium+protein%2C+unknown+function	2.54914	0.999968	0.152324	4.90615	0.519582	0.603355		PF3D7_0112700	28S+ribosomal+RNA	3.37552	4.60605e-06	544.621	0.549601	6.14176	8.16097e-10		PF3D7_0527800	tRNA+Leucine	3.79134	0.999935	0.915004	4.91014	0.772144	0.440029		PF3D7_1373100	rifin	2.45769	0.999871	0.511328	4.92303	0.499222	0.617623		PF3D7_0801400	conserved+Plasmodium+protein%2C+unknown+function	1.66078	0.999954	20.1902	1.42593	1.1647	0.244142		PF3D7_0725900	unspecified product	2.60556	0.696009	2669.05
PF3D7_1336500	small+nucleolar+RNA+snoR19	2.54914	0.999968	0.152324	4.90615	0.519582	0.603355		PF3D7_API04900	large+subunit+ribosomal+RNA	3.35857	0.999873	1.9019	4.05563	0.828125	0.4076		PF3D7_0601400	erythrocyte+membrane+protein+1+(PfEMP1)%2C+pseudogene	3.79134	0.999935	0.915004	4.91014	0.772144	0.440029		PF3D7_API00800	tRNA+Serine	2.45769	0.999871	0.511328	4.92303	0.499222	0.617623		PF3D7_1215700	conserved+Plasmodium+protein%2C+unknown+function	1.63979	0.999954	3.07511	2.36523	0.693288	0.488129		PF3D7_1401700	conserved Plasmodium protein unknown function	2.58507	0.000821504	46.6879
PF3D7_1357300	dynein+light+chain%2C+putative	2.54914	0.999968	0.152324	4.90615	0.519582	0.603355		PF3D7_0425400	Plasmodium+exported+protein+(PHISTa)%2C+unknown+function	3.25288	0.999873	4.52644	2.49918	1.30157	0.193062		PF3D7_0900800	erythrocyte+membrane+protein+1+(PfEMP1)%2C+exon+2%2C+pseudogene	3.79134	0.999935	0.915004	4.91014	0.772144	0.440029		PF3D7_API00900	tRNA+Aspartic+acid	2.45769	0.999871	0.511328	4.92303	0.499222	0.617623		PF3D7_1403300	tetratricopeptide+repeat+protein%2C+putative	1.62508	0.999954	1.45489	3.16342	0.51371	0.607455		PF3D7_1438200	tRNA Selenocysteine	2.52928	0.0813974	17.2888
PF3D7_1370100	tRNA+Cysteine	2.54914	0.999968	0.152324	4.90615	0.519582	0.603355		PF3D7_0527700	tRNA+Glutamic+acid	3.24815	0.999873	0.664103	4.89227	0.663934	0.506732		PF3D7_1040500	rifin	3.79134	0.999935	0.915004	4.91014	0.772144	0.440029		PF3D7_API01100	tRNA+Glutamic+acid	2.45769	0.999871	0.511328	4.92303	0.499222	0.617623		PF3D7_1318200	glycerol-3-phosphate+1-O-acyltransferase	1.61937	0.999954	8.46441	1.40336	1.15392	0.248531		PF3D7_0627000	conserved Plasmodium protein unknown function	2.51431	0.234062	11.5567
PF3D7_1478300	Plasmodium+exported+protein%2C+unknown+function%2C+pseudogene	2.54914	0.999968	0.152324	4.90615	0.519582	0.603355		PF3D7_0531600	18S+ribosomal+RNA	3.21655	0.0628703	28428.8	0.834992	3.85219	0.000117066		PF3D7_1480100	erythrocyte+membrane+protein+1+(PfEMP1)%2C+pseudogene	3.79134	0.999935	0.915004	4.91014	0.772144	0.440029		PF3D7_API01200	tRNA+Proline	2.45769	0.999871	0.511328	4.92303	0.499222	0.617623		PF3D7_0816900	adenylate+kinase+2	1.59789	0.999954	2.8369	2.38469	0.670063	0.502818		PF3D7_1372900	erythrocyte membrane protein 1 (PfEMP1) exon 2 pseudogene	2.47462	NA	1.96076
PF3D7_1147100	dynein+light+chain%2C+putative	2.54687	0.999968	3.51568	2.61175	0.975156	0.329483		PF3D7_0712200	rifin%2C+pseudogene	3.19669	0.999873	2.48825	3.71907	0.859542	0.390042		PF3D7_API01600	apicoplast+ribosomal+protein+S19	3.79134	0.999935	0.915004	4.91014	0.772144	0.440029		PF3D7_0402500	rifin%2C+pseudogene	2.36044	0.999871	1.94646	3.34103	0.706501	0.479877		PF3D7_0410200	tRNA+Isoleucine	1.58611	0.999954	4.21891	2.03803	0.778255	0.436419		PF3D7_1473000	conserved Plasmodium protein unknown function	2.47462	NA	1.96076
PF3D7_1255000	rifin	2.50496	0.999968	6.23534	1.84554	1.3573	0.174685		PF3D7_0833000	rifin	3.19031	0.999873	5.76479	2.28587	1.39567	0.162815		PF3D7_API03200	tRNA+Glutamine	3.79134	0.999935	0.915004	4.91014	0.772144	0.440029		PF3D7_0312700	tRNA+Isoleucine	2.31061	0.999871	1.15454	4.51511	0.511751	0.608825		PF3D7_1350800	conserved+Plasmodium+protein%2C+unknown+function	1.57355	0.999954	9.55784	1.38492	1.1362	0.255872		PF3D7_0531800	5.8S ribosomal RNA	2.444	0.751792	605.724
PF3D7_1413600	conserved+Plasmodium+protein%2C+unknown+function	2.50071	0.999968	6.62643	1.76358	1.41797	0.156198		PF3D7_0725600	18S+ribosomal+RNA	3.10762	0.0628703	30533.9	0.810621	3.83363	0.000126268		PF3D7_API03500	apicoplast+ribosomal+protein+L11%2C+putative	3.79134	0.999935	0.915004	4.91014	0.772144	0.440029		PF3D7_0825100	ankyrin-repeat+protein%2C+putative	2.28995	0.999871	1.86443	3.70195	0.618579	0.536193		PF3D7_1340400	conserved+Plasmodium+protein%2C+unknown+function	1.51226	0.999954	2.73912	2.25706	0.670013	0.502849		PF3D7_1254300	stevor	2.39183	NA	1.80722
PF3D7_0112400	unspecified+product	2.49996	0.999968	3.43952	2.68407	0.931405	0.351644		PF3D7_0421200	rifin	3.03438	0.999873	2.62398	3.10473	0.977339	0.328401		PF3D7_API03700	tRNA+Glycine	3.79134	0.999935	0.915004	4.91014	0.772144	0.440029		PF3D7_0112100	conserved+Plasmodium+protein%2C+unknown+function	2.27039	0.999871	8.38352	1.76045	1.28967	0.197166		PF3D7_1425500	conserved+Plasmodium+protein%2C+unknown+function	1.48995	0.999954	10.7633	1.26099	1.18157	0.237375		PF3D7_0819400	perforin-like protein 4	2.37992	0.0376855	24.7461
PF3D7_1215700	conserved+Plasmodium+protein%2C+unknown+function	2.4561	0.999968	4.66454	2.21937	1.10667	0.268439		PF3D7_0112600	unspecified+product	3.00935	0.999873	15.8353	1.32162	2.27702	0.0227852		PF3D7_API06100	tRNA+Asparagine	3.79134	0.999935	0.915004	4.91014	0.772144	0.440029		PF3D7_0300500	rifin	2.24132	0.999871	1.79776	3.77034	0.594461	0.552204		PF3D7_0201100	Plasmodium+exported+protein%2C+unknown+function%2C+fragment	1.45393	0.999954	0.411818	4.90818	0.296225	0.767058		PF3D7_1371200	5.8S ribosomal RNA	2.35188	NA	1.05715
PF3D7_1000900	erythrocyte+membrane+protein+1+(PfEMP1)%2C+pseudogene	2.44373	0.999968	9.05204	1.51813	1.6097	0.107463		PF3D7_0800650	H/ACA+snoRNA	3.00576	0.999873	1.53345	3.91192	0.76836	0.442273		PF3D7_0413300	rifin	3.71827	0.999935	2.86889	3.38503	1.09845	0.27201		PF3D7_0401300	rifin	2.23062	0.999871	1.84618	3.40319	0.655449	0.512179		PF3D7_0221300	Plasmodium+exported+protein%2C+unknown+function%2C+pseudogene	1.45393	0.999954	0.411818	4.90818	0.296225	0.767058		PF3D7_0801300	von Willebrand factor A domain-related protein	2.35156	0.0836888	34.2033
PF3D7_0408600	sporozoite+invasion-associated+protein+1	2.43877	0.999968	17.8894	1.17157	2.08161	0.0373779		PF3D7_1418700	5S+ribosomal+RNA	3.00576	0.999873	1.53345	3.91192	0.76836	0.442273		PF3D7_0833000	rifin	3.70071	0.999935	1.89195	3.96545	0.933238	0.350697		PF3D7_0500400	rifin	2.23062	0.999871	1.84618	3.40319	0.655449	0.512179		PF3D7_0311000	conserved+Plasmodium+protein%2C+unknown+function	1.45393	0.999954	0.411818	4.90818	0.296225	0.767058		PF3D7_1109600	small nucleolar RNA SNORD127	2.34809	0.712238	2.97978
PF3D7_0801400	conserved+Plasmodium+protein%2C+unknown+function	2.41596	0.999968	22.0864	1.1273	2.14315	0.0321013		PF3D7_0114600	stevor%2C+pseudogene	2.98072	0.999873	6.05549	2.1214	1.40508	0.159999		PF3D7_1372900	erythrocyte+membrane+protein+1+(PfEMP1)%2C+exon+2%2C+pseudogene	3.70071	0.999935	1.89195	3.96545	0.933238	0.350697		PF3D7_0406600	conserved+protein%2C+unknown+function	2.19488	0.999871	1.73253	3.41944	0.641885	0.520948		PF3D7_0324500	rifin	1.45393	0.999954	0.411818	4.90818	0.296225	0.767058		PF3D7_0112300	18S ribosomal RNA	2.31903	0.740483	196.668
PF3D7_1005300	conserved+Plasmodium+protein%2C+unknown+function	2.4086	0.999968	0.833924	4.7085	0.511543	0.608971		PF3D7_1418800	signal+recognition+particle+RNA	2.94178	0.000682272	1823.47	0.589559	4.9898	6.04422e-07		PF3D7_API02600	apicoplast+ribosomal+protein+S11	3.69114	0.999935	14.4188	1.69108	2.18271	0.0290573		PF3D7_0101500	erythrocyte+membrane+protein+1+(PfEMP1)%2C+exon+2%2C+pseudogene	2.17156	0.999871	0.297404	4.93154	0.440341	0.65969		PF3D7_0411500	tRNA+Alanine	1.45393	0.999954	0.411818	4.90818	0.296225	0.767058		PF3D7_0531900	unspecified product	2.29522	0.76941	1790.39
PF3D7_1009100	conserved+Plasmodium+membrane+protein%2C+unknown+function	2.39971	0.999968	3.74063	2.22152	1.08021	0.280047		PF3D7_0532000	28S+ribosomal+RNA	2.90765	7.44471e-05	84942.7	0.522593	5.5639	2.6381e-08		PF3D7_0833100	rifin	3.39087	0.999935	2.30431	3.26653	1.03806	0.29924		PF3D7_0114700	rifin	2.17156	0.999871	0.297404	4.93154	0.440341	0.65969		PF3D7_0833300	erythrocyte+membrane+protein+1+(PfEMP1)%2C+exon+2%2C+pseudogene	1.45393	0.999954	0.411818	4.90818	0.296225	0.767058		PF3D7_0901600	stevor	2.27834	0.294719	11.674
PF3D7_1137700	calcium-binding+protein%2C+putative	2.38484	0.999968	9.97565	1.53704	1.55158	0.120763		PF3D7_0801200	5.8S+ribosomal+RNA	2.87228	0.999873	11.4949	1.79128	1.60348	0.108829		PF3D7_0816500	small+heat+shock+protein+HSP20%2C+putative	3.38107	0.999935	9.93139	1.78725	1.89177	0.0585217		PF3D7_0114900	Plasmodium+exported+protein%2C+unknown+function%2C+pseudogene	2.17156	0.999871	0.297404	4.93154	0.440341	0.65969		PF3D7_1040000	rifin	1.45393	0.999954	0.411818	4.90818	0.296225	0.767058		PF3D7_1370900	unspecified product	2.25535	3.038e-15	826.754
PF3D7_0911500	conserved+Plasmodium+protein%2C+unknown+function	2.37712	0.999968	29.0374	1.0455	2.27366	0.0229864		PF3D7_API00700	tRNA+Tyrosine	2.83437	0.999873	1.97141	3.54743	0.798992	0.424295		PF3D7_0100500	erythrocyte+membrane+protein+1+(PfEMP1)%2C+exon+1%2C+pseudogene	3.20592	0.999935	1.32737	4.06522	0.788622	0.430333		PF3D7_0115150	Plasmodium+exported+protein%2C+unknown+function%2C+pseudogene	2.17156	0.999871	0.297404	4.93154	0.440341	0.65969		PF3D7_1109800	small+nucleolar+RNA+snoR12	1.45393	0.999954	0.411818	4.90818	0.296225	0.767058		PF3D7_1476100	early transcribed membrane protein 14.2	2.2439	0.66562	5.52181
PF3D7_1102100	Plasmodium+exported+protein%2C+unknown+function%2C+pseudogene	2.36595	0.999968	2.1245	3.03208	0.780307	0.43521		PF3D7_0112300	18S+ribosomal+RNA	2.79483	0.999873	30.4128	1.14518	2.44053	0.0146659		PF3D7_1479900	stevor	3.20592	0.999935	1.32737	4.06522	0.788622	0.430333		PF3D7_0324100	Pfmc-2TM+Maurer's+cleft+two+transmembrane+protein	2.17156	0.999871	0.297404	4.93154	0.440341	0.65969		PF3D7_1464800	conserved+Plasmodium+protein%2C+unknown+function	1.45393	0.999954	0.411818	4.90818	0.296225	0.767058		PF3D7_1148200	unspecified product	2.22826	2.52327e-18	996.218
PF3D7_0924800	telomeric+repeat+binding+factor+1%2C+putative	2.25704	0.999968	7.47033	1.7701	1.27509	0.202277		PF3D7_1400500	rifin	2.77393	0.999873	6.1978	1.97491	1.40458	0.160145		PF3D7_0200300	erythrocyte+membrane+protein+1+(PfEMP1)%2C+exon+2	3.16568	0.999935	0.350423	4.92458	0.642833	0.520333		PF3D7_0324500	rifin	2.17156	0.999871	0.297404	4.93154	0.440341	0.65969		PF3D7_API01900	apicoplast+ribosomal+protein+S17	1.45393	0.999954	0.411818	4.90818	0.296225	0.767058		PF3D7_0732300	rifin	2.22342	NA	1.34994
PF3D7_1367200	CLAMP+domain-containing+protein%2C+putative	2.24078	0.999968	10.0724	1.55189	1.4439	0.148766		PF3D7_1371200	5.8S+ribosomal+RNA	2.77076	0.999873	1.8975	3.59152	0.771472	0.440427		PF3D7_0324500	rifin	3.16568	0.999935	0.350423	4.92458	0.642833	0.520333		PF3D7_0532700	erythrocyte+membrane+protein+1+(PfEMP1)%2C+pseudogene	2.17156	0.999871	0.297404	4.93154	0.440341	0.65969		PF3D7_0832100	rifin%2C+pseudogene	1.42828	0.999954	16.8925	1.28346	1.11284	0.265779		PF3D7_0101200	exported protein family 3	2.16117	NA	0.153541
PF3D7_0201200	rifin	2.22961	0.999968	2.34945	3.04501	0.732218	0.464035		PF3D7_0726000	28S+ribosomal+RNA	2.73396	0.00018552	109581	0.513008	5.32927	9.86108e-08		PF3D7_0421200	rifin	3.16568	0.999935	0.350423	4.92458	0.642833	0.520333		PF3D7_0632200	rifin	2.17156	0.999871	0.297404	4.93154	0.440341	0.65969		PF3D7_1433200	conserved+Plasmodium+protein%2C+unknown+function	1.42222	0.999954	18.2987	1.07001	1.32916	0.183794		PF3D7_0222200	exported protein family 3	2.16117	NA	0.153541
PF3D7_0101800	stevor	2.22617	0.999968	3.5777	2.40018	0.927503	0.353665		PF3D7_0200700	rifin	2.71192	0.999873	2.1077	3.87596	0.699676	0.48413		PF3D7_0601100	exported+protein+family+3	3.16568	0.999935	0.350423	4.92458	0.642833	0.520333		PF3D7_0700700	stevor%2C+pseudogene	2.17156	0.999871	0.297404	4.93154	0.440341	0.65969		PF3D7_1032200	conserved+Plasmodium+protein%2C+unknown+function	1.41426	0.999954	13.9453	1.25015	1.13127	0.257943		PF3D7_0529600	tRNA Arginine	2.16117	NA	0.153541
PF3D7_0403000	tRNA+Asparagine	2.13644	0.999968	0.0761621	4.91375	0.434789	0.663716		PF3D7_0324600	stevor	2.68069	0.999873	3.12432	2.86604	0.935332	0.349617		PF3D7_0901200	Plasmodium+exported+protein%2C+unknown+function%2C+fragment	3.16568	0.999935	0.350423	4.92458	0.642833	0.520333		PF3D7_0700900	exported+protein+family+1%2C+pseudogene	2.17156	0.999871	0.297404	4.93154	0.440341	0.65969		PF3D7_1249200	conserved+Plasmodium+protein%2C+unknown+function	1.40635	0.999954	5.02139	1.86526	0.753972	0.450866		PF3D7_0732100	erythrocyte membrane protein 1 (PfEMP1) pseudogene	2.16117	NA	0.153541
PF3D7_0702800	tRNA+Tyrosine	2.13644	0.999968	0.0761621	4.91375	0.434789	0.663716		PF3D7_1253900	Plasmodium+exported+protein+(PHISTa)%2C+unknown+function%2C+pseudogene	2.56972	0.999873	1.16444	4.34179	0.591858	0.553946		PF3D7_1253900	Plasmodium+exported+protein+(PHISTa)%2C+unknown+function%2C+pseudogene	3.16568	0.999935	0.350423	4.92458	0.642833	0.520333		PF3D7_0732700	rifin	2.17156	0.999871	0.297404	4.93154	0.440341	0.65969		PF3D7_0421800	conserved+Plasmodium+protein%2C+unknown+function	1.39391	0.999954	1.30913	3.31841	0.420054	0.674446		PF3D7_0900900	stevor	2.16117	NA	0.153541
PF3D7_0706900	tRNA+Histidine	2.13644	0.999968	0.0761621	4.91375	0.434789	0.663716		PF3D7_1029500	conserved+Plasmodium+protein%2C+unknown+function	2.55944	0.999873	5.45978	2.06056	1.24211	0.214196		PF3D7_1418400	tRNA+Proline	3.16568	0.999935	0.350423	4.92458	0.642833	0.520333		PF3D7_0808800	rifin	2.17156	0.999871	0.297404	4.93154	0.440341	0.65969		PF3D7_1019200	conserved+Plasmodium+protein%2C+unknown+function	1.39164	0.999954	3.80709	2.10155	0.662194	0.507847		PF3D7_0937300	rifin	2.16117	NA	0.153541
PF3D7_0937100	Plasmodium+exported+protein%2C+unknown+function	2.13644	0.999968	0.0761621	4.91375	0.434789	0.663716		PF3D7_API00800	tRNA+Serine	2.45882	0.999873	1.6024	3.83486	0.641176	0.521408		PF3D7_1478200	Plasmodium+exported+protein%2C+unknown+function%2C+pseudogene	3.16568	0.999935	0.350423	4.92458	0.642833	0.520333		PF3D7_0900900	stevor	2.17156	0.999871	0.297404	4.93154	0.440341	0.65969		PF3D7_1220700	conserved+Plasmodium+protein%2C+unknown+function	1.37897	0.999954	11.2761	1.33052	1.03642	0.300008		PF3D7_1150200	rifin	2.16117	NA	0.153541
PF3D7_1101900	erythrocyte+membrane+protein+1+(PfEMP1)%2C+pseudogene	2.13644	0.999968	0.0761621	4.91375	0.434789	0.663716		PF3D7_API06700	large+subunit+ribosomal+RNA	2.4386	0.999873	2.6814	3.02886	0.805123	0.420749		PF3D7_1479400	rifin	3.16568	0.999935	0.350423	4.92458	0.642833	0.520333		PF3D7_0901000	rifin	2.17156	0.999871	0.297404	4.93154	0.440341	0.65969		PF3D7_0407600	conserved+Plasmodium+protein%2C+unknown+function	1.37488	0.999954	4.99593	1.88177	0.73063	0.465005		PF3D7_1254500	rifin	2.16117	NA	0.153541
PF3D7_1148620	5.8S+ribosomal+RNA	2.13644	0.999968	0.0761621	4.91375	0.434789	0.663716		PF3D7_1040600	rifin	2.37977	0.999873	3.3411	2.56633	0.927304	0.353769		PF3D7_0701800	rifin	3.13376	0.999935	1.95389	3.89388	0.804792	0.42094		PF3D7_1101000	erythrocyte+membrane+protein+1+(PfEMP1)%2C+pseudogene	2.17156	0.999871	0.297404	4.93154	0.440341	0.65969		PF3D7_0417100	mRNA-binding+protein+PUF2	1.36372	0.999954	6.08992	1.73669	0.785239	0.432313		PF3D7_1400900	Plasmodium exported protein (PHISTa) unknown function pseudogene	2.16117	NA	0.153541
PF3D7_1370200	tRNA+Glycine	2.13644	0.999968	0.0761621	4.91375	0.434789	0.663716		PF3D7_1102300	Plasmodium+exported+protein%2C+unknown+function	2.37768	0.999873	110.21	1.32649	1.79247	0.0730585		PF3D7_1041100	rifin	3.13376	0.999935	1.95389	3.89388	0.804792	0.42094		PF3D7_1127200	conserved+Plasmodium+protein%2C+unknown+function	2.17156	0.999871	0.297404	4.93154	0.440341	0.65969		PF3D7_1475000	mediator+of+RNA+polymerase+II+transcription+subunit+31%2C+putative	1.3493	0.999954	3.73421	2.12123	0.636093	0.524716		PF3D7_1424000	small nucleolar RNA snoR24	2.16117	NA	0.153541
PF3D7_API04600	hypothetical+protein	2.13644	0.999968	0.0761621	4.91375	0.434789	0.663716		PF3D7_0101700	erythrocyte+membrane+protein+1+(PfEMP1)%2C+exon+2%2C+pseudogene	2.35847	0.999873	0.369008	4.97888	0.473695	0.635718		PF3D7_1300800	erythrocyte+membrane+protein+1+(PfEMP1)%2C+pseudogene	3.13376	0.999935	1.95389	3.89388	0.804792	0.42094		PF3D7_1254000	rifin	2.17156	0.999871	0.297404	4.93154	0.440341	0.65969		PF3D7_0708600	inner+membrane+complex+protein+1d%2C+putative	1.31248	0.999954	5.94416	1.75082	0.749635	0.453475		PF3D7_1478300	Plasmodium exported protein unknown function pseudogene	2.16117	NA	0.153541
PF3D7_1029700	conserved+Plasmodium+protein%2C+unknown+function	2.12064	0.999968	8.82999	1.51119	1.4033	0.160528		PF3D7_0114900	Plasmodium+exported+protein%2C+unknown+function%2C+pseudogene	2.35847	0.999873	0.369008	4.97888	0.473695	0.635718		PF3D7_1480000	rifin	3.13376	0.999935	1.95389	3.89388	0.804792	0.42094		PF3D7_1473000	conserved+Plasmodium+protein%2C+unknown+function	2.17156	0.999871	0.297404	4.93154	0.440341	0.65969		PF3D7_1220200	conserved+Plasmodium+protein%2C+unknown+function%2C+pseudogene	1.28405	0.999954	26.2424	0.99359	1.29233	0.196243		PF3D7_API05200	tRNA Valine	2.16117	NA	0.153541
PF3D7_0900900	stevor	2.11108	0.999968	5.15524	2.08167	1.01413	0.310521		PF3D7_0420800	Plasmodium+RNA+of+unknown+function+RUF6	2.35847	0.999873	0.369008	4.97888	0.473695	0.635718		PF3D7_1005400	conserved+Plasmodium+protein%2C+unknown+function	3.12342	0.999935	3.75556	2.67338	1.16834	0.242669		PF3D7_1478700	Plasmodium+exported+protein%2C+unknown+function%2C+pseudogene	2.17156	0.999871	0.297404	4.93154	0.440341	0.65969		PF3D7_1476100	early+transcribed+membrane+protein+14.2	1.2807	0.999954	7.22433	1.73412	0.738531	0.460192		PF3D7_API06400	tRNA Valine	2.16117	NA	0.153541
PF3D7_0607100	MYND-type+zinc+finger+protein%2C+putative	2.10428	0.999968	18.1786	1.16766	1.80213	0.0715247		PF3D7_0421000	Plasmodium+RNA+of+unknown+function+RUF6	2.35847	0.999873	0.369008	4.97888	0.473695	0.635718		PF3D7_1040900	rifin	3.05414	0.999935	2.99277	3.31444	0.921464	0.356808		PF3D7_1479100	Plasmodium+exported+protein%2C+unknown+function	2.17156	0.999871	0.297404	4.93154	0.440341	0.65969		PF3D7_1243200	dolichyl-diphosphooligosaccharide--protein+glycosyltransferase+subunit+OST5%2C+putative	1.26446	0.999954	8.38699	1.4047	0.900163	0.368033		PF3D7_0800900	Plasmodium exported protein (hyp7) unknown function pseudogene	2.15844	0.675496	6.46882
PF3D7_1237300	conserved+Plasmodium+protein%2C+unknown+function	2.07629	0.999968	25.1437	1.075	1.93142	0.0534308		PF3D7_0421400	Plasmodium+RNA+of+unknown+function+RUF6	2.35847	0.999873	0.369008	4.97888	0.473695	0.635718		PF3D7_0832800	rifin	3.05232	0.999935	4.52103	2.42332	1.25956	0.207828		PF3D7_1234400	microgamete+surface+protein+MiGS%2C+putative	2.15028	0.999871	10.8967	1.55418	1.38355	0.166497		PF3D7_1301000	rifin%2C+pseudogene	1.26328	0.999954	1.23625	3.431	0.368195	0.712728		PF3D7_0731900	rifin pseudogene	2.1584	0.787348	3.1419
PF3D7_API03800	probable+protein%2C+unknown+function	2.07336	0.999968	5.27995	2.51905	0.823071	0.410468		PF3D7_0601000	exported+protein+family+4	2.35847	0.999873	0.369008	4.97888	0.473695	0.635718		PF3D7_1253700	rifin	2.89749	0.999935	2.56714	3.24395	0.893198	0.371751		PF3D7_0215900	palmitoyltransferase+DHHC11%2C+putative	2.12379	0.999871	10.4346	1.66532	1.27531	0.202201		PF3D7_0815900	dihydrolipoyl+dehydrogenase%2C+apicoplast	1.24627	0.999954	18.9806	1.09601	1.1371	0.255497		PF3D7_0425700	rifin	2.10158	0.708262	5.46843
PF3D7_0102000	Plasmodium+exported+protein+(PHISTa)%2C+unknown+function%2C+pseudogene	2.06748	0.999968	12.9366	1.36872	1.51052	0.130911		PF3D7_0701500	exported+protein+family+3	2.35847	0.999873	0.369008	4.97888	0.473695	0.635718		PF3D7_0730600	tRNA+Valine	2.87671	0.999935	2.19104	3.36771	0.854204	0.392992		PF3D7_1251000	HSP20-like+chaperone%2C+putative	1.94609	0.999871	9.2737	1.56241	1.24557	0.212921		PF3D7_0937100	Plasmodium+exported+protein%2C+unknown+function	1.23957	0.999954	2.32786	2.78808	0.444597	0.656611		PF3D7_0200900	stevor pseudogene	2.09045	NA	0.738152
PF3D7_1220000	zinc+finger+protein%2C+putative	2.05069	0.999968	1.3632	3.8185	0.537042	0.591239		PF3D7_0714800	tRNA+Leucine	2.35847	0.999873	0.369008	4.97888	0.473695	0.635718		PF3D7_1150200	rifin	2.82553	0.999935	3.05471	3.28597	0.859875	0.389858		PF3D7_1240500	Plasmodium+RNA+of+unknown+function+RUF6	1.83849	0.999871	2.9839	2.57775	0.713216	0.475712		PF3D7_1403000	radial+spoke+protein+3%2C+putative	1.21132	0.999954	19.5696	1.0085	1.20112	0.229705		PF3D7_0701000	erythrocyte membrane protein 1 (PfEMP1) pseudogene	2.09045	NA	0.738152
PF3D7_0324300	exported+protein+family+4	2.04517	0.999968	5.68451	1.99996	1.0226	0.306495		PF3D7_1253600	rifin%2C+pseudogene	2.35847	0.999873	0.369008	4.97888	0.473695	0.635718		PF3D7_1371200	5.8S+ribosomal+RNA	2.82368	0.999935	0.937998	4.84411	0.58291	0.559954		PF3D7_0107200	CCR4+domain-containing+protein+3%2C+putative	1.8087	0.999871	20.0092	1.0941	1.65314	0.0983019		PF3D7_1253700	rifin	1.16822	0.999954	3.39528	2.17961	0.535978	0.591974		PF3D7_1149500	ring-infected erythrocyte surface antigen 2 pseudogene	2.09045	NA	0.738152
PF3D7_0101400	exported+protein+family+1%2C+pseudogene	2.04388	0.999968	0.605438	4.87911	0.418905	0.675285		PF3D7_1373200	Plasmodium+exported+protein%2C+unknown+function%2C+fragment	2.35847	0.999873	0.369008	4.97888	0.473695	0.635718		PF3D7_0832700	Plasmodium+exported+protein+(PHISTa-like)%2C+unknown+function%2C+pseudogene	2.76074	0.999935	2.01583	3.83782	0.71935	0.471925		PF3D7_0718800	conserved+protein%2C+unknown+function	1.73377	0.999871	4.38397	2.23071	0.777231	0.437023		PF3D7_1146700	kinesin-X4%2C+putative	1.16653	0.999954	2.39724	2.52623	0.461769	0.644247		PF3D7_1479200	Plasmodium exported protein (PHISTa) unknown function	2.09045	NA	0.738152
PF3D7_0201300	stevor	1.97714	0.999968	3.73677	2.1688	0.911629	0.361964		PF3D7_1424000	small+nucleolar+RNA+snoR24	2.35847	0.999873	0.369008	4.97888	0.473695	0.635718		PF3D7_1215800	radial+spoke+head+protein+9%2C+putative	2.76074	0.999935	2.01583	3.83782	0.71935	0.471925		PF3D7_1369900	tRNA+Tryptophan	1.69589	0.999871	0.791915	4.77921	0.354847	0.722704		PF3D7_0700900	exported+protein+family+1%2C+pseudogene	1.13927	0.999954	1.16337	3.81525	0.29861	0.765238		PF3D7_0112700	28S ribosomal RNA	2.08541	0.777045	2827.49
PF3D7_1253500	Plasmodium+exported+protein%2C+unknown+function	1.97108	0.999968	0.844212	4.6907	0.420209	0.674332		PF3D7_0410200	tRNA+Isoleucine	2.32177	0.999873	3.32956	2.81241	0.825544	0.409063		PF3D7_API02400	probable+protein%2C+unknown+function	2.75631	0.999935	8.48017	2.46693	1.1173	0.263864		PF3D7_1104500	WD+repeat-containing+protein%2C+putative	1.66503	0.999871	8.06583	1.67698	0.992873	0.320772		PF3D7_API05700	small+subunit+ribosomal+RNA	1.13927	0.999954	1.16337	3.81525	0.29861	0.765238		PF3D7_1150300	rifin	2.08083	0.7437	4.14566
PF3D7_0525300	conserved+protein%2C+unknown+function	1.9359	0.999968	28.1311	1.13928	1.69924	0.0892749		PF3D7_0732300	rifin	2.29293	0.999873	2.46021	3.15604	0.726522	0.467519		PF3D7_1016100	conserved+Plasmodium+protein%2C+unknown+function	2.74014	0.999935	10.9703	1.80838	1.51525	0.12971		PF3D7_0425600	rifin%2C+pseudogene	1.66213	0.999871	1.28643	4.2956	0.386939	0.698801		PF3D7_0917200	conserved+protein%2C+unknown+function	1.13645	0.999954	7.71332	1.6084	0.706571	0.479833		PF3D7_1038400	gametocyte-specific protein	2.06918	0.583834	134.68
PF3D7_1104500	WD+repeat-containing+protein%2C+putative	1.91387	0.999968	11.4279	1.40607	1.36115	0.173467		PF3D7_0706800	tRNA+Threonine	2.19538	0.999873	0.295095	4.9894	0.440009	0.659931		PF3D7_1102100	Plasmodium+exported+protein%2C+unknown+function%2C+pseudogene	2.73796	0.999935	4.40776	2.4608	1.11263	0.265869		PF3D7_API03000	probable+protein%2C+unknown+function	1.66213	0.999871	1.28643	4.2956	0.386939	0.698801		PF3D7_0107600	eukaryotic+translation+initiation+factor+2-alpha+kinase+2%2C+putative	1.13628	0.999954	8.99461	1.3767	0.825369	0.409162		PF3D7_0725800	5.8S ribosomal RNA	2.06907	0.812818	1041.9
PF3D7_0219000	small+nucleolar+RNA+snoR01	1.88708	0.999968	3.67444	2.60137	0.725417	0.468197		PF3D7_0711800	Plasmodium+RNA+of+unknown+function+RUF6	2.19538	0.999873	0.295095	4.9894	0.440009	0.659931		PF3D7_1254000	rifin	2.68098	0.999935	6.38733	2.40223	1.11604	0.264405		PF3D7_0207300	serine+repeat+antigen+8	1.62185	0.999871	4.36717	2.37567	0.68269	0.494802		PF3D7_1434900	conserved+Plasmodium+protein%2C+unknown+function	1.1322	0.999954	6.95294	1.5699	0.721191	0.470792		PF3D7_1339000	conserved Plasmodium protein unknown function	2.04711	0.624831	5.9691
PF3D7_0502300	conserved+Plasmodium+protein%2C+unknown+function	1.86935	0.999968	2.95457	2.58798	0.722323	0.470096		PF3D7_1370100	tRNA+Cysteine	2.19538	0.999873	0.295095	4.9894	0.440009	0.659931		PF3D7_API04100	30S+ribosomal+protein+S2%2C+putative	2.68098	0.999935	6.38733	2.40223	1.11604	0.264405		PF3D7_0500300	rifin%2C+pseudogene	1.61869	0.999871	2.35893	3.00422	0.538804	0.590022		PF3D7_0825600	cytochrome+c+oxidase+assembly+factor+5%2C+putative	1.13048	0.999954	12.0781	1.2161	0.929589	0.352584		PF3D7_API04400	DNA-directed RNA polymerase subunit beta putative	2.04683	0.531765	34.4098
PF3D7_1361300	conserved+Plasmodium+protein%2C+unknown+function	1.83342	0.999968	14.4206	1.48319	1.23613	0.216411		PF3D7_1424800	non-coding+RNA	2.19538	0.999873	0.295095	4.9894	0.440009	0.659931		PF3D7_1473000	conserved+Plasmodium+protein%2C+unknown+function	2.67615	0.999935	5.34844	2.81551	0.950502	0.341857		PF3D7_1423900	small+nucleolar+RNA+snoR23	1.61505	0.999871	5.79036	2.0784	0.777064	0.437121		PF3D7_1236500	conserved+Plasmodium+protein%2C+unknown+function	1.11622	0.999954	3.44031	2.02833	0.550313	0.582105		PF3D7_0809000	Plasmodium RNA of unknown function RUF6	2.00841	0.777045	7.96992
PF3D7_0318800	triosephosphate+isomerase%2C+putative	1.81756	0.999968	10.251	1.47505	1.2322	0.217873		PF3D7_0221600	Plasmodium+exported+protein%2C+unknown+function%2C+pseudogene	2.1864	0.999873	3.8299	2.67067	0.818668	0.412976		PF3D7_1149900	stevor	2.64097	0.999935	10.9552	1.77061	1.49156	0.135815		PF3D7_0937000	Plasmodium+exported+protein+(PHISTb)%2C+unknown+function	1.59292	0.999871	1.15598	4.41223	0.361023	0.718082		PF3D7_0518900	conserved+protein%2C+unknown+function	1.10854	0.999954	2.11161	2.65305	0.417836	0.676067		PF3D7_1306500	MORN repeat protein putative	2.00706	0.00089565	124.257
PF3D7_0820600	conserved+protein%2C+unknown+function	1.8135	0.999968	19.5859	1.0983	1.6512	0.0986987		PF3D7_0401900	acyl-CoA+synthetase	2.13014	0.999873	44.3377	1.43408	1.48537	0.137447		PF3D7_0222400	rifin%2C+pseudogene	2.59396	0.999935	0.175212	4.94398	0.524671	0.599812		PF3D7_0632000	rifin	1.57809	0.999871	1.40007	4.21061	0.374789	0.707817		PF3D7_1453300	Yos1-like+protein%2C+putative	1.0981	0.999954	1.18589	3.78896	0.289816	0.771957		PF3D7_1408800	conserved Plasmodium protein unknown function	1.99715	0.766824	4.41127
PF3D7_1215800	radial+spoke+head+protein+9%2C+putative	1.79624	0.999968	5.84681	1.95222	0.920098	0.357522		PF3D7_0800500	rifin	2.07909	0.999873	0.869347	4.85612	0.428139	0.66855		PF3D7_0420800	Plasmodium+RNA+of+unknown+function+RUF6	2.59396	0.999935	0.175212	4.94398	0.524671	0.599812		PF3D7_1300700	rifin	1.57809	0.999871	1.40007	4.21061	0.374789	0.707817		PF3D7_1038500	Plasmodium+exported+protein%2C+unknown+function	1.09692	0.999954	27.446	0.947255	1.158	0.246863		PF3D7_0513700	secreted ookinete protein putative	1.99663	5.53465e-07	183.952
PF3D7_0618400	LMBR1+domain-containing+protein%2C+putative	1.79441	0.999968	4.2625	2.17889	0.823545	0.410198		PF3D7_1039800	exported+protein+family+3	2.07909	0.999873	0.869347	4.85612	0.428139	0.66855		PF3D7_0421000	Plasmodium+RNA+of+unknown+function+RUF6	2.59396	0.999935	0.175212	4.94398	0.524671	0.599812		PF3D7_API02100	apicoplast+ribosomal+protein+S8	1.57809	0.999871	1.40007	4.21061	0.374789	0.707817		PF3D7_1318500	conserved+Plasmodium+protein%2C+unknown+function	1.0851	0.999954	5.40854	1.82206	0.595536	0.551485		PF3D7_API02300	apicoplast ribosomal protein S5	1.97791	0.758892	4.18475
PF3D7_0114400	erythrocyte+membrane+protein+1+(PfEMP1)%2C+exon+2%2C+pseudogene	1.78185	0.999968	5.09965	1.90935	0.933221	0.350706		PF3D7_0222800	stevor	2.05864	0.999873	4.91547	2.13281	0.965225	0.334432		PF3D7_0510600	tRNA+Leucine	2.59396	0.999935	0.175212	4.94398	0.524671	0.599812		PF3D7_1401700	conserved+Plasmodium+protein%2C+unknown+function	1.56577	0.999871	2.42561	2.98641	0.524299	0.600071		PF3D7_1204000	conserved+Plasmodium+protein%2C+unknown+function	1.08261	0.999954	5.66871	1.78974	0.604896	0.545248		PF3D7_0725600	18S ribosomal RNA	1.97779	0.712238	79827.6
PF3D7_1109300	small+nucleolar+RNA+snR61/Z1/Z11	1.78031	0.999968	7.9019	1.60772	1.10736	0.26814		PF3D7_0201400	Plasmodium+exported+protein+(hyp10)%2C+unknown+function	2.04419	0.999873	4.77918	2.1385	0.955897	0.339124		PF3D7_0601000	exported+protein+family+4	2.59396	0.999935	0.175212	4.94398	0.524671	0.599812		PF3D7_1413100	conserved+Plasmodium+protein%2C+unknown+function	1.56156	0.999871	3.69378	2.28344	0.683862	0.494062		PF3D7_0718800	conserved+protein%2C+unknown+function	1.07867	0.999954	3.15468	2.23322	0.48301	0.629089		PF3D7_0726000	28S ribosomal RNA	1.95153	0.712238	265458
PF3D7_0319800	conserved+Plasmodium+protein%2C+unknown+function	1.76048	0.999968	23.4219	1.05393	1.6704	0.0948396		PF3D7_0312700	tRNA+Isoleucine	2.03983	0.999873	2.02883	3.11105	0.655671	0.512036		PF3D7_1109800	small+nucleolar+RNA+snoR12	2.59396	0.999935	0.175212	4.94398	0.524671	0.599812		PF3D7_0421200	rifin	1.56006	0.999871	9.11519	1.59406	0.978668	0.327744		PF3D7_1370000	tRNA+Arginine	1.06459	0.999954	4.10291	2.07896	0.51208	0.608595		PF3D7_0221900	erythrocyte membrane protein 1 (PfEMP1) pseudogene	1.95135	0.635293	7.45828
PF3D7_1303900	Sld5+domain-containing+protein%2C+putative	1.75744	0.999968	21.6301	1.08238	1.62369	0.104443		PF3D7_API03800	probable+protein%2C+unknown+function	2.03484	0.999873	2.75091	3.12591	0.650959	0.515073		PF3D7_1340200	conserved+Plasmodium+protein%2C+unknown+function	2.59396	0.999935	0.175212	4.94398	0.524671	0.599812		PF3D7_1456100	serine+hydroxymethyltransferase	1.55881	0.999871	4.88626	2.20189	0.707941	0.478982		PF3D7_1404200	conserved+Plasmodium+protein%2C+unknown+function	1.04477	0.999954	21.572	1.07999	0.967384	0.333352		PF3D7_0517200	conserved Plasmodium protein unknown function	1.92561	0.00136538	77.3176
PF3D7_0311000	conserved+Plasmodium+protein%2C+unknown+function	1.7403	0.999968	5.71892	1.97685	0.880341	0.378675		PF3D7_0114700	rifin	2.00543	0.999873	2.73937	3.47048	0.577854	0.563363		PF3D7_1478300	Plasmodium+exported+protein%2C+unknown+function%2C+pseudogene	2.49909	0.999935	2.21672	3.80998	0.655933	0.511867		PF3D7_0500700	rifin%2C+pseudogene	1.55533	0.999871	0.148702	4.95606	0.313824	0.753654		PF3D7_0113100	surface-associated+interspersed+protein+1.1+(SURFIN+1.1)	1.03816	0.999954	13.9635	1.15751	0.896892	0.369776		PF3D7_0711600	Plasmodium RNA of unknown function RUF6	1.9253	NA	1.1964
PF3D7_0924900	alpha-tubulin+N-acetyltransferase%2C+putative	1.74014	0.999968	11.1055	1.38164	1.25947	0.207861		PF3D7_1137000	U2+spliceosomal+RNA	1.99526	0.999873	291.632	0.716739	2.78381	0.00537244		PF3D7_API02100	apicoplast+ribosomal+protein+S8	2.49909	0.999935	2.21672	3.80998	0.655933	0.511867		PF3D7_0712200	rifin%2C+pseudogene	1.55533	0.999871	0.148702	4.95606	0.313824	0.753654		PF3D7_0114600	stevor%2C+pseudogene	1.02754	0.999954	5.35762	1.92738	0.533125	0.593947		PF3D7_0711800	Plasmodium RNA of unknown function RUF6	1.9253	NA	1.1964
PF3D7_0731900	rifin%2C+pseudogene	1.73686	0.999968	3.78818	2.48406	0.699201	0.484427		PF3D7_0600600	erythrocyte+membrane+protein+1+(PfEMP1)%2C+exon+2	1.99387	0.999873	4.04612	2.30347	0.865591	0.386714		PF3D7_0221900	erythrocyte+membrane+protein+1+(PfEMP1)%2C+pseudogene	2.48021	0.999935	2.07777	3.78818	0.654723	0.512646		PF3D7_0833300	erythrocyte+membrane+protein+1+(PfEMP1)%2C+exon+2%2C+pseudogene	1.55533	0.999871	0.148702	4.95606	0.313824	0.753654		PF3D7_1400400	rifin	1.02726	0.999954	1.99131	2.9445	0.348873	0.727185		PF3D7_0725700	unspecified product	1.91308	0.811583	380.969
PF3D7_1466000	conserved+protein%2C+unknown+function	1.73427	0.999968	35.4337	0.982097	1.76588	0.0774157		PF3D7_0808500	Plasmodium+RNA+of+unknown+function+RUF6	1.93865	0.999873	0.795434	4.86604	0.398405	0.690332		PF3D7_1254100	stevor	2.48021	0.999935	2.07777	3.78818	0.654723	0.512646		PF3D7_1300800	erythrocyte+membrane+protein+1+(PfEMP1)%2C+pseudogene	1.55533	0.999871	0.148702	4.95606	0.313824	0.753654		PF3D7_1460600	inner+membrane+complex+sub-compartment+protein+3	1.0256	0.999954	12.5399	1.23218	0.832347	0.405213		PF3D7_0531600	18S ribosomal RNA	1.90922	0.727465	73646.4
PF3D7_1466500	conserved+Plasmodium+protein%2C+unknown+function	1.73033	0.999968	40.237	0.963154	1.79652	0.0724119		PF3D7_1339200	tRNA+Proline	1.93865	0.999873	0.795434	4.86604	0.398405	0.690332		PF3D7_1300700	rifin	2.48021	0.999935	2.07777	3.78818	0.654723	0.512646		PF3D7_1327900	conserved+Plasmodium+protein%2C+unknown+function	1.55533	0.999871	0.148702	4.95606	0.313824	0.753654		PF3D7_1307400	conserved+Plasmodium+protein%2C+unknown+function	1.02237	0.999954	6.54168	1.53948	0.664102	0.506625		PF3D7_1475700	tubulin epsilon chain putative	1.90876	0.00783937	54.1588
PF3D7_0626840	small+nucleolar+RNA+snoR35	1.72905	0.999968	31.6522	1.01448	1.70437	0.0883114		PF3D7_0707420	nucleolar+RNA+snoR36	1.93777	0.999873	98.2652	1.04885	1.84752	0.0646719		PF3D7_API03100	tRNA+Phenylalanine	2.48021	0.999935	2.07777	3.78818	0.654723	0.512646		PF3D7_1424900	small+nucleolar+RNA+snoR30	1.53529	0.999871	4.70106	2.04188	0.751903	0.452109		PF3D7_0305900	conserved+Plasmodium+protein%2C+unknown+function	1.02104	0.999954	9.52682	1.37949	0.740154	0.459206		PF3D7_0700700	stevor pseudogene	1.89574	0.870726	2.21542
PF3D7_1039600	exported+protein+family+1%2C+pseudogene	1.71435	0.999968	9.61084	1.87846	0.912634	0.361435		PF3D7_1102100	Plasmodium+exported+protein%2C+unknown+function%2C+pseudogene	1.8952	0.999873	6.32992	2.59881	0.729259	0.465843		PF3D7_API04400	DNA-directed+RNA+polymerase+subunit+beta%2C+putative	2.4617	0.999935	51.3455	1.34467	1.83072	0.0671428		PF3D7_1476700	lysophospholipase%2C+putative	1.49597	0.999871	5.44745	2.18615	0.684292	0.493791		PF3D7_1401050	erythrocyte+membrane+protein+1+(PfEMP1)%2C+exon+2%2C+pseudogene	1.01845	0.999954	4.26713	2.04597	0.497784	0.618636		PF3D7_0829800	unspecified product	1.86398	8.66257e-08	1815.17
PF3D7_0302400	non-coding+RNA	1.70282	0.999968	6.90182	1.72073	0.989594	0.322373		PF3D7_0500300	rifin%2C+pseudogene	1.8946	0.999873	2.59155	3.08028	0.615074	0.538506		PF3D7_0500300	rifin%2C+pseudogene	2.45958	0.999935	2.00256	3.52287	0.698177	0.485067		PF3D7_1372600	rifin	1.47738	0.999871	3.7422	2.25994	0.653727	0.513288		PF3D7_0420500	conserved+Plasmodium+protein%2C+unknown+function	1.01365	0.999954	10.404	1.26996	0.798174	0.42477		PF3D7_0532000	28S ribosomal RNA	1.86346	0.732855	197573
PF3D7_1206400	thiosulfate+sulfurtransferase%2C+putative	1.6939	0.999968	4.29016	2.33214	0.726328	0.467638		PF3D7_0222700	rifin	1.88646	0.999873	1.29577	4.12914	0.456865	0.647768		PF3D7_0115150	Plasmodium+exported+protein%2C+unknown+function%2C+pseudogene	2.42869	0.999935	4.60865	2.69541	0.901047	0.367563		PF3D7_0421500	rifin%2C+pseudogene	1.47357	0.999871	2.14501	3.07972	0.478475	0.632312		PF3D7_1039600	exported+protein+family+1%2C+pseudogene	1.00335	0.999954	2.06124	2.51155	0.399496	0.689528		PF3D7_0309400	small nucleolar RNA Me18S-Um1356	1.85845	0.771239	3.72747
PF3D7_1350600	conserved+Plasmodium+protein%2C+unknown+function	1.69224	0.999968	5.4766	1.84398	0.917711	0.35877		PF3D7_1137900	conserved+Plasmodium+protein%2C+unknown+function	1.8849	0.999873	6.29229	1.96061	0.961381	0.336361		PF3D7_API02700	apicoplast+ribosomal+protein+S12	2.39582	0.999935	33.3637	1.00228	2.39036	0.0168318		PF3D7_0603700	phenylalanine--tRNA+ligase	1.46939	0.999871	11.7703	1.61823	0.908028	0.363863		PF3D7_0425000	Plasmodium+exported+protein%2C+unknown+function%2C+pseudogene	1.00275	0.999954	2.13356	2.67354	0.375062	0.707614		PF3D7_0934900	conserved Plasmodium protein unknown function	1.85461	6.30026e-07	190.481
PF3D7_1143600	conserved+Plasmodium+protein%2C+unknown+function	1.65626	0.999968	19.5502	1.09911	1.50691	0.131834		PF3D7_1253700	rifin	1.83457	0.999873	1.87003	4.0172	0.45668	0.647901		PF3D7_0937600	erythrocyte+membrane+protein+1%2C+PfEMP1	2.34796	0.999935	6.12184	2.08404	1.12664	0.259895		PF3D7_1341700	conserved+Plasmodium+protein%2C+unknown+function	1.44667	0.999871	5.27904	2.14488	0.674475	0.50001		PF3D7_0909200	GDP-fucose+protein+O-fucosyltransferase+2	1.00248	0.999954	7.46446	1.43717	0.697541	0.485465		PF3D7_0800700	surface-associated interspersed protein 8.3 (SURFIN 8.3)	1.84875	0.0168569	98.785
PF3D7_0825800	conserved+protein%2C+unknown+function	1.62658	0.999968	31.1844	1.06227	1.53123	0.125713		PF3D7_0801100	28S+ribosomal+RNA	1.81709	0.30368	566.82	0.542358	3.35035	0.000807088		PF3D7_API04300	DNA-directed+RNA+polymerase+subunit+beta'%2C+putative	2.33184	0.999935	13.6357	1.71207	1.362	0.173199		PF3D7_0706600	conserved+Plasmodium+protein%2C+unknown+function	1.436	0.999871	6.15587	1.98872	0.722071	0.470251		PF3D7_0700600	Plasmodium+exported+protein%2C+unknown+function%2C+pseudogene	0.993368	0.999954	1.04307	3.56919	0.278317	0.780769		PF3D7_0701200	rifin pseudogene	1.83264	NA	1.93121
PF3D7_0420500	conserved+Plasmodium+protein%2C+unknown+function	1.61423	0.999968	9.68314	1.87721	0.859913	0.389837		PF3D7_1370000	tRNA+Arginine	1.81447	0.999873	1.80765	3.29252	0.551089	0.581573		PF3D7_0201300	stevor	2.33025	0.999935	6.98551	2.01549	1.15617	0.247612		PF3D7_1411600	GTP-binding+protein+Obg1	1.42813	0.999871	5.14859	2.13119	0.670112	0.502787		PF3D7_0732700	rifin	0.993368	0.999954	1.04307	3.56919	0.278317	0.780769		PF3D7_API04100	30S ribosomal protein S2 putative	1.83264	NA	1.93121
PF3D7_0927400	conserved+Plasmodium+protein%2C+unknown+function	1.60998	0.999968	5.56305	1.82313	0.883085	0.377191		PF3D7_0631800	rifin	1.79985	0.999873	2.39344	3.7072	0.485502	0.62732		PF3D7_API01700	ribosomal+protein+S3%2C+putative	2.32627	0.999935	4.43344	2.98055	0.780484	0.435106		PF3D7_1214800	conserved+Plasmodium+protein%2C+unknown+function	1.41279	0.999871	16.3401	1.18051	1.19676	0.231399		PF3D7_1038700	Plasmodium+exported+protein%2C+unknown+function	0.992802	0.999954	24.6917	0.964549	1.02929	0.303343		PF3D7_0401400	rifin	1.82518	0.77195	4.86618
PF3D7_1418100	liver+specific+protein+1%2C+putative	1.58277	0.999968	18.8793	1.19119	1.32873	0.183938		PF3D7_1254500	rifin	1.79779	0.999873	2.44372	3.13954	0.572628	0.566897		PF3D7_API04500	hypothetical+protein	2.32627	0.999935	4.43344	2.98055	0.780484	0.435106		PF3D7_1101800	exported+protein+family+1	1.40402	0.999871	5.54283	1.90596	0.736648	0.461337		PF3D7_0417000	conserved+Plasmodium+protein%2C+unknown+function	0.992801	0.999954	6.51622	1.56612	0.633923	0.526131		PF3D7_1370800	unspecified product	1.81665	2.26252e-07	265.484
PF3D7_1008600	zinc+finger+(CCCH+type)+protein%2C+putative	1.57728	0.999968	6.54544	1.68861	0.934074	0.350266		PF3D7_0100500	erythrocyte+membrane+protein+1+(PfEMP1)%2C+exon+1%2C+pseudogene	1.78717	0.999873	4.18955	2.37418	0.752751	0.451599		PF3D7_1009100	conserved+Plasmodium+membrane+protein%2C+unknown+function	2.27198	0.999935	5.53426	2.46831	0.92046	0.357332		PF3D7_1215700	conserved+Plasmodium+protein%2C+unknown+function	1.38701	0.999871	3.06881	2.64596	0.524201	0.600139		PF3D7_1029500	conserved+Plasmodium+protein%2C+unknown+function	0.975482	0.999954	1.01817	3.89362	0.250533	0.802175		PF3D7_1039200	Plasmodium exported protein unknown function pseudogene	1.80916	0.812243	4.92053
PF3D7_1127200	conserved+Plasmodium+protein%2C+unknown+function	1.57582	0.999968	2.8887	2.42606	0.64954	0.51599		PF3D7_0414400	conserved+Plasmodium+protein%2C+unknown+function	1.77402	0.999873	23.22	1.15557	1.53519	0.124736		PF3D7_0936700	lysophospholipase%2C+putative	2.26941	0.999935	8.6969	1.71069	1.32661	0.184639		PF3D7_1369800	tRNA+Arginine	1.36275	0.999871	1.0725	4.16968	0.326824	0.743801		PF3D7_0924800	telomeric+repeat+binding+factor+1%2C+putative	0.963556	0.999954	7.32052	1.58277	0.608779	0.542671		PF3D7_0301100	Plasmodium exported protein (hyp13) unknown function	1.80821	0.836266	2.35036
PF3D7_1328600	conserved+Plasmodium+protein%2C+unknown+function	1.57157	0.999968	24.2198	1.08032	1.45473	0.145743		PF3D7_0830200	28S+ribosomal+RNA	1.77337	0.999873	101.362	0.677907	2.61595	0.00889806		PF3D7_0510700	conserved+Plasmodium+protein%2C+unknown+function	2.22803	0.999935	4.67582	2.36658	0.941457	0.346471		PF3D7_0211400	beta-ketoacyl-ACP+synthase+III	1.32849	0.999871	15.1006	1.26116	1.05339	0.292164		PF3D7_0410100	tRNA+Serine	0.95839	0.999954	4.04961	1.86684	0.513375	0.607689		PF3D7_0931600	conserved protein unknown function	1.78865	0.372105	18.1768
PF3D7_0631300	exported+protein+family+1	1.55311	0.999968	0.615726	4.86106	0.3195	0.749348		PF3D7_0408800	conserved+Plasmodium+protein%2C+unknown+function	1.77255	0.999873	4.7638	2.533	0.699782	0.484063		PF3D7_0801200	5.8S+ribosomal+RNA	2.14709	0.999935	10.2401	1.57726	1.36128	0.173424		PF3D7_1140300	P-loop+containing+nucleoside+triphosphate+hydrolase%2C+putative	1.31882	0.999871	3.79694	2.4661	0.53478	0.592802		PF3D7_1440600	protein+SOC3%2C+putative	0.958267	0.999954	55.424	0.75806	1.2641	0.206193		PF3D7_1000700	Plasmodium exported protein (PHISTa) unknown function pseudogene	1.7869	0.679972	5.75883
PF3D7_1331900	small+nucleolar+RNA+snoR18	1.55257	0.999968	23.2824	1.23436	1.25779	0.208467		mal_rna_10	unspecified+product	1.74533	0.999873	1771.92	0.763415	2.28622	0.0222417		PF3D7_API02800	apicoplast+ribosomal+protein+S7	2.11597	0.999935	5.18907	2.27336	0.930767	0.351974		PF3D7_1012800	conserved+Plasmodium+protein%2C+unknown+function	1.3018	0.999871	11.4981	1.4027	0.928067	0.353373		PF3D7_1110800	conserved+Plasmodium+protein%2C+unknown+function	0.957089	0.999954	20.6536	1.05772	0.904863	0.365538		PF3D7_0311000	conserved Plasmodium protein unknown function	1.75227	0.60344	10.4062
PF3D7_API03200	tRNA+Glutamine	1.54929	0.999968	4.06168	2.42827	0.638023	0.523459		PF3D7_0832700	Plasmodium+exported+protein+(PHISTa-like)%2C+unknown+function%2C+pseudogene	1.73436	0.999873	6.99788	1.92203	0.902361	0.366865		PF3D7_0220900	Plasmodium+exported+protein%2C+unknown+function%2C+pseudogene	2.06067	0.999935	3.71483	2.68277	0.768114	0.442419		PF3D7_0115000	surface-associated+interspersed+protein+1.3+(SURFIN+1.3)	1.29928	0.999871	1.18615	4.06652	0.319508	0.749341		PF3D7_0400800	stevor	0.956794	0.999954	3.10376	2.27673	0.420249	0.674303		PF3D7_1103000	conserved Plasmodium protein unknown function	1.74613	0.267292	19.9359
PF3D7_0220900	Plasmodium+exported+protein%2C+unknown+function%2C+pseudogene	1.50604	0.999968	0.906227	4.49789	0.334832	0.737752		PF3D7_1479400	rifin	1.71388	0.999873	2.30799	2.96558	0.577923	0.563316		PF3D7_0100900	rifin	2.04209	0.999935	3.37948	2.89857	0.704515	0.481112		PF3D7_0500500	rifin	1.29928	0.999871	1.18615	4.06652	0.319508	0.749341		PF3D7_0421700	conserved+Plasmodium+protein%2C+unknown+function	0.949212	0.999954	1.96585	2.7202	0.348949	0.727128		PF3D7_API01800	apicoplast ribosomal protein L16	1.73554	0.678483	11.0265
PF3D7_1030800	calmodulin%2C+putative	1.50467	0.999968	31.0559	1.00296	1.50023	0.133554		PF3D7_0219000	small+nucleolar+RNA+snoR01	1.69491	0.999873	2.81986	2.78594	0.608377	0.542937		PF3D7_0221600	Plasmodium+exported+protein%2C+unknown+function%2C+pseudogene	2.04197	0.999935	0.824726	4.83264	0.422538	0.672632		PF3D7_1420800	dynein+light+chain%2C+putative	1.29542	0.999871	0.577991	4.88389	0.265242	0.790823		PF3D7_1469900	protein+MGET	0.945765	0.999954	59.9927	0.750669	1.2599	0.207707		PF3D7_0901500	rifin	1.72901	0.708262	5.60529
PF3D7_0826800	small+nucleolar+RNA+snoR05	1.49128	0.999968	30.4458	0.986443	1.51178	0.13059		PF3D7_1473000	conserved+Plasmodium+protein%2C+unknown+function	1.68275	0.999873	5.11632	2.13686	0.787487	0.430997		PF3D7_API03000	probable+protein%2C+unknown+function	2.04175	0.999935	2.20165	3.69251	0.552942	0.580303		PF3D7_0501700	anaphase-promoting+complex+subunit+3%2C+putative	1.29151	0.999871	6.16778	1.87462	0.688942	0.49086		PF3D7_API01600	apicoplast+ribosomal+protein+S19	0.945723	0.999954	4.21676	1.92904	0.490256	0.623953		PF3D7_1371300	28S ribosomal RNA	1.72126	0.812243	333.659
PF3D7_1146700	kinesin-X4%2C+putative	1.48664	0.999968	6.2199	1.89811	0.78322	0.433498		PF3D7_0421800	conserved+Plasmodium+protein%2C+unknown+function	1.67801	0.999873	1.7222	3.62753	0.462576	0.643668		PF3D7_0632300	rifin	2.02135	0.999935	1.03888	4.83303	0.418237	0.675774		PF3D7_1444000	conserved+Plasmodium+protein%2C+unknown+function	1.28765	0.999871	2.36037	2.96836	0.433791	0.66444		PF3D7_0318400	coiled-coil+domain-containing+protein+CCDC148/CCDC112%2C+putative	0.920032	0.999954	11.129	1.29354	0.711251	0.476929		PF3D7_0832000	stevor	1.7117	0.0415447	46.8866
PF3D7_0222000	exported+protein+family+1	1.48324	0.999968	0.376951	4.8853	0.303614	0.761422		PF3D7_1367800	secreted+ookinete+protein%2C+putative	1.67641	0.999873	87.9736	1.10687	1.51455	0.129887		PF3D7_API01300	50S+ribosomal+protein+L4%2C+putative	2.02135	0.999935	1.03888	4.83303	0.418237	0.675774		PF3D7_0625100	sphingomyelin+synthase+2%2C+putative	1.27945	0.999871	2.29515	3.29116	0.388754	0.697458		PF3D7_0600800	rifin%2C+pseudogene	0.919376	0.999954	9.09137	1.31812	0.69749	0.485496		PF3D7_1346700	6-cysteine protein	1.70014	5.04007e-05	187.65
PF3D7_1465500	potassium+channel+K2	1.477	0.999968	9.19505	1.55065	0.952503	0.340842		PF3D7_1213100	U1+spliceosomal+RNA	1.65636	0.999873	98.8543	0.771924	2.14575	0.0318927		PF3D7_0700700	stevor%2C+pseudogene	2.00922	0.999935	1.65214	3.81668	0.526433	0.598587		PF3D7_0612300	transmembrane+protein+234%2C+putative	1.27543	0.999871	2.85488	2.71737	0.469364	0.63881		PF3D7_1144800	conserved+Plasmodium+protein%2C+unknown+function	0.917846	0.999954	26.2559	0.905998	1.01308	0.311023		PF3D7_0115000	surface-associated interspersed protein 1.3 (SURFIN 1.3)	1.68128	0.824454	3.37796
PF3D7_0701400	exported+protein+family+4%2C+pseudogene	1.45861	0.999968	16.8922	1.1562	1.26155	0.20711		PF3D7_1341100	U6+spliceosomal+RNA	1.65305	0.999873	23.8879	1.12936	1.46371	0.143274		PF3D7_API01800	apicoplast+ribosomal+protein+L16	1.98063	0.999935	7.38729	2.29481	0.863091	0.388087		PF3D7_1210800	small+nucleolar+RNA+snoR14	1.27543	0.999871	2.85488	2.71737	0.469364	0.63881		PF3D7_1417000	inner+membrane+complex+protein+1l	0.914678	0.999954	6.06175	1.79807	0.508701	0.610962		PF3D7_0830200	28S ribosomal RNA	1.67877	0.800957	321.034
PF3D7_1346000	dynactin+subunit+2%2C+putative	1.43849	0.999968	27.3457	1.04053	1.38245	0.166834		PF3D7_0300700	rifin	1.64927	0.999873	2.74595	2.75428	0.598803	0.549304		PF3D7_1000700	Plasmodium+exported+protein+(PHISTa)%2C+unknown+function%2C+pseudogene	1.92555	0.999935	2.30165	2.98285	0.64554	0.518577		PF3D7_1400400	rifin	1.23852	0.999871	5.52456	1.94464	0.636891	0.524196		PF3D7_1122900	dynein+heavy+chain%2C+putative	0.913089	0.999954	22.0403	0.986969	0.925144	0.354891		PF3D7_0514700	MORN repeat protein putative	1.67304	0.417473	18.9526
PF3D7_1109500	small+nucleolar+RNA+snoR09	1.43798	0.999968	4.70469	2.03119	0.707948	0.478978		PF3D7_API00200	tRNA+Histidine	1.63558	0.999873	3.83208	2.51539	0.650228	0.515545		PF3D7_1248800	conserved+Plasmodium+protein%2C+unknown+function	1.88969	0.999935	23.8598	1.24204	1.52144	0.128149		PF3D7_0730000	conserved+protein%2C+unknown+function	1.22564	0.999871	12.9284	1.29078	0.949536	0.342348		PF3D7_1025800	conserved+protein%2C+unknown+function	0.900796	0.999954	20.8308	0.988531	0.911247	0.362165		PF3D7_1418100	liver specific protein 1 putative	1.67227	0.0044252	77.0832
PF3D7_0215200	conserved+Plasmodium+protein%2C+unknown+function	1.43728	0.999968	37.25	0.915105	1.57061	0.116273		malmito_rna_RNA18	unspecified+product	1.61206	0.999873	735.213	0.712725	2.26183	0.0237082		PF3D7_1100600	Plasmodium+exported+protein+(PHISTa)%2C+unknown+function%2C+pseudogene	1.83229	0.999935	2.26359	3.64331	0.502918	0.615022		PF3D7_1101100	rifin	1.22019	0.999871	10.7938	1.4711	0.829445	0.406853		PF3D7_0715500	ATP+synthase+subunit+epsilon%2C+mitochondrial%2C+putative	0.891279	0.999954	86.4854	0.821998	1.08428	0.278239		PF3D7_0222600	rifin	1.67008	0.898414	2.03136
PF3D7_0514500	conserved+Plasmodium+membrane+protein%2C+unknown+function	1.43158	0.999968	30.6415	1.21348	1.17973	0.238106		PF3D7_1245600	kinesin-15%2C+putative	1.59325	0.999873	29.7228	1.2192	1.3068	0.191281		PF3D7_1215700	conserved+Plasmodium+protein%2C+unknown+function	1.83229	0.999935	2.26359	3.64331	0.502918	0.615022		PF3D7_0808900	rifin	1.20982	0.999871	3.51147	2.86107	0.422854	0.672402		PF3D7_1447600	conserved+protein%2C+unknown+function	0.878345	0.999954	12.9461	1.21228	0.724538	0.468736		PF3D7_1016100	conserved Plasmodium protein unknown function	1.66197	0.425392	14.5895
PF3D7_1000700	Plasmodium+exported+protein+(PHISTa)%2C+unknown+function%2C+pseudogene	1.42525	0.999968	11.675	1.41969	1.00392	0.315418		PF3D7_1150300	rifin	1.58415	0.999873	4.27004	2.64093	0.599847	0.548608		PF3D7_0600300	rifin	1.80458	0.999935	8.14561	1.80012	1.00248	0.316113		PF3D7_0513700	secreted+ookinete+protein%2C+putative	1.20921	0.999871	13.2377	1.2976	0.931883	0.351397		PF3D7_0823600	lipoate-protein+ligase+B	0.869472	0.999954	28.6535	1.00433	0.865721	0.386643		PF3D7_API01600	apicoplast ribosomal protein S19	1.65727	0.783078	4.60153
PF3D7_1309120	non-coding+RNA	1.42121	0.999968	20.9182	1.18844	1.19587	0.231748		PF3D7_1103000	conserved+Plasmodium+protein%2C+unknown+function	1.58037	0.999873	10.2549	1.66015	0.951948	0.341123		PF3D7_1234400	microgamete+surface+protein+MiGS%2C+putative	1.7841	0.999935	7.41909	1.93956	0.919845	0.357654		PF3D7_1122600	conserved+Plasmodium+protein%2C+unknown+function	1.2091	0.999871	25.25	0.988339	1.22336	0.221192		PF3D7_1214800	conserved+Plasmodium+protein%2C+unknown+function	0.865416	0.999954	11.6903	1.31796	0.656634	0.511416		PF3D7_0100900	rifin	1.6553	0.723234	5.71736
PF3D7_1440900	conserved+Plasmodium+protein%2C+unknown+function	1.41967	0.999968	41.9103	0.886933	1.60065	0.109454		PF3D7_1010500	ankyrin-repeat+protein%2C+putative	1.57303	0.999873	47.0464	0.977302	1.60956	0.107494		PF3D7_0112500	5.8S+ribosomal+RNA	1.71903	0.999935	5.17849	2.08486	0.824533	0.409637		PF3D7_1008300	AP-5+complex+subunit+sigma-1%2C+putative%2C+pseudogene	1.19291	0.999871	1.61543	3.26402	0.365473	0.714758		PF3D7_1025600	cytochrome+c+oxidase+copper+chaperone%2C+putative	0.862425	0.999954	59.4198	0.810152	1.06452	0.287092		PF3D7_1340400	conserved Plasmodium protein unknown function	1.65223	0.820892	3.97448
PF3D7_0303900	phosphatidylethanolamine-binding+protein%2C+putative	1.41537	0.999968	12.0284	1.49198	0.948657	0.342795		PF3D7_0302400	non-coding+RNA	1.57092	0.999873	5.89581	2.35388	0.667375	0.504533		PF3D7_0112700	28S+ribosomal+RNA	1.7093	0.999935	1406.19	0.694052	2.46278	0.0137863		PF3D7_1413300	conserved+Plasmodium+protein%2C+unknown+function	1.1892	0.999871	0.643214	4.88669	0.243356	0.80773		PF3D7_1322800	conserved+protein%2C+unknown+function	0.85089	0.999954	40.1762	0.901799	0.943547	0.345401		PF3D7_1240700	rifin pseudogene	1.64404	0.712238	5.88282
PF3D7_0627000	conserved+Plasmodium+protein%2C+unknown+function	1.40964	0.999968	1.4355	3.71118	0.379835	0.704068		PF3D7_0517800	doublecortin+domain-containing+protein%2C+putative	1.56946	0.999873	73.713	1.00734	1.55803	0.119225		PF3D7_0825700	crystalloid-specific+PH+domain-containing+protein%2C+putative	1.68641	0.999935	5.04746	2.29853	0.733691	0.463137		PF3D7_API03200	tRNA+Glutamine	1.1892	0.999871	0.643214	4.88669	0.243356	0.80773		PF3D7_1444600	conserved+Plasmodium+protein%2C+unknown+function	0.849249	0.999954	29.5279	1.03576	0.819929	0.412257		PF3D7_1004100	conserved Plasmodium protein unknown function	1.63594	0.0338308	60.9106
PF3D7_0425000	Plasmodium+exported+protein%2C+unknown+function%2C+pseudogene	1.40506	0.999968	4.60124	2.26841	0.619402	0.535652		PF3D7_1041100	rifin	1.56808	0.999873	5.3331	2.17375	0.721372	0.470681		PF3D7_API02900	elongation+factor+Tu	1.67574	0.999935	92.6556	0.739276	2.26673	0.0234065		PF3D7_0205300	conserved+Plasmodium+protein%2C+unknown+function	1.18105	0.999871	6.75913	1.72118	0.686187	0.492595		PF3D7_1113200	conserved+Plasmodium+protein%2C+unknown+function	0.843541	0.999954	101.999	0.707853	1.19169	0.233383		PF3D7_1238400	conserved protein unknown function	1.62164	3.50556e-07	433.378
PF3D7_0300500	rifin	1.38877	0.999968	5.58363	1.86298	0.745456	0.455996		PF3D7_0220900	Plasmodium+exported+protein%2C+unknown+function%2C+pseudogene	1.56082	0.999873	13.1692	1.88694	0.82717	0.408141		PF3D7_API04700	iron-sulfur+cluster+assembly+protein+SufB	1.67411	0.999935	14.9479	1.3632	1.22807	0.219422		PF3D7_1038600	Plasmodium+exported+protein%2C+unknown+function	1.1783	0.999871	14.3376	1.31559	0.895648	0.370441		PF3D7_1338400	SprT-like+domain-containing+protein%2C+putative	0.843127	0.999954	49.0606	0.764179	1.10331	0.269892		PF3D7_0211000	unspecified product	1.61745	4.8325e-05	227.226
PF3D7_0621600	tRNA+Serine	1.38533	0.999968	0.830065	4.66383	0.297037	0.766438		PF3D7_0631600	exported+protein+family+4	1.53974	0.999873	1.01222	4.82909	0.318846	0.749843		PF3D7_0832500	rifin	1.66096	0.999935	1.10082	4.82444	0.34428	0.730636		PF3D7_1367900	conserved+Plasmodium+protein%2C+unknown+function	1.17322	0.999871	3.03375	2.46545	0.475866	0.63417		PF3D7_1209800	ATP+synthase+mitochondrial+F1+complex+assembly+factor+1%2C+putative	0.83842	0.999954	42.9606	0.865351	0.968879	0.332605		PF3D7_0804100	small nucleolar RNA snoR06	1.61649	0.849941	2.79335
PF3D7_0625000	sphingomyelin+synthase+1%2C+putative	1.38528	0.999968	37.3939	0.969061	1.42951	0.152858		PF3D7_1341000	tRNA+Arginine	1.53974	0.999873	1.01222	4.82909	0.318846	0.749843		PF3D7_0301100	Plasmodium+exported+protein+(hyp13)%2C+unknown+function	1.64971	0.999935	2.32553	3.60054	0.458186	0.646819		PF3D7_0731900	rifin%2C+pseudogene	1.16846	0.999871	1.8476	3.30265	0.353793	0.723494		PF3D7_0709800	conserved+protein%2C+unknown+function	0.835896	0.999954	20.8891	1.16899	0.715057	0.474574		PF3D7_0112100	conserved Plasmodium protein unknown function	1.59995	0.759693	8.32665
PF3D7_1007100	roadblock/LC7+domain-containing+protein%2C+putative	1.38265	0.999968	39.4708	1.0191	1.35674	0.174863		PF3D7_0510300	stripes+inner+membrane+complex+protein%2C+putative	1.53332	0.999873	48.1424	0.915848	1.6742	0.0940904		PF3D7_0531900	unspecified+product	1.64909	0.999935	375.911	0.739613	2.22967	0.0257693		PF3D7_1208000	ribosomal+protein+L29%2C+apicoplast%2C+putative	1.16846	0.999871	1.8476	3.30265	0.353793	0.723494		PF3D7_1229200	non-coding+RNA	0.835745	0.999954	7.02662	1.5268	0.547383	0.584116		PF3D7_0617700	rifin	1.59231	0.275022	25.0682
PF3D7_0417700	conserved+Plasmodium+protein%2C+unknown+function	1.3635	0.999968	10.1771	1.46563	0.930318	0.352206		malmito_rna_21	unspecified+product	1.52294	0.999873	855.637	0.744408	2.04584	0.0407721		PF3D7_0711700	erythrocyte+membrane+protein+1%2C+PfEMP1	1.64788	0.999935	12.0179	1.50393	1.09571	0.273204		PF3D7_1220000	zinc+finger+protein%2C+putative	1.16846	0.999871	1.8476	3.30265	0.353793	0.723494		PF3D7_0626500	conserved+Plasmodium+protein%2C+unknown+function	0.829744	0.999954	4.87348	1.75098	0.473874	0.635589		PF3D7_API02500	apicoplast ribosomal protein L36	1.58066	0.793416	5.49084
PF3D7_1478700	Plasmodium+exported+protein%2C+unknown+function%2C+pseudogene	1.36179	0.999968	31.5664	1.01079	1.34726	0.177897		PF3D7_1222200	small+nucleolar+RNA+snoR15	1.51436	0.999873	6.70936	1.9368	0.781887	0.434281		PF3D7_0500700	rifin%2C+pseudogene	1.64319	0.999935	1.12382	4.73766	0.346835	0.728715		PF3D7_1300500	rifin	1.16846	0.999871	1.8476	3.30265	0.353793	0.723494		PF3D7_0218900	Plasmodium+RNA+of+unknown+function+RUF2	0.823418	0.999954	4.77626	1.74747	0.471207	0.637493		PF3D7_0531700	unspecified product	1.5774	0.846401	207.913
PF3D7_0515500	gametogenesis+essential+protein+1%2C+putative	1.36168	0.999968	21.0188	1.06347	1.28041	0.200401		PF3D7_1244300	ACEA+small+nucleolar+RNA+U3	1.48537	0.999873	52.1543	1.09033	1.36231	0.1731		PF3D7_0725900	unspecified+product	1.63962	0.999935	535.84	0.695852	2.35628	0.0184591		PF3D7_1029000	conserved+Plasmodium+protein%2C+unknown+function%2C+pseudogene	1.14799	0.999871	2.14645	3.37951	0.339693	0.734088		PF3D7_0221800	hypothetical+protein	0.823086	0.999954	7.87469	1.42777	0.576484	0.564288		PF3D7_1148640	28S ribosomal RNA	1.57607	0.843003	178.519
PF3D7_1037800	dynein+intermediate+chain%2C+putative	1.36112	0.999968	22.9829	1.09753	1.24017	0.214913		malmito_rna_RNA12	unspecified+product	1.48444	0.999873	731.127	0.66241	2.24097	0.025028		PF3D7_1371300	28S+ribosomal+RNA	1.60642	0.999935	206.775	0.763999	2.10265	0.0354964		PF3D7_1031900	conserved+Plasmodium+protein%2C+unknown+function	1.14739	0.999871	12.2199	1.32773	0.864175	0.387492		PF3D7_1432400	leucine-rich+repeat+protein	0.8215	0.999954	40.8659	0.805243	1.02019	0.307639		PF3D7_1100400	rifin	1.55838	0.665587	8.0806
PF3D7_1136100	conserved+Plasmodium+protein%2C+unknown+function	1.35768	0.999968	15.9715	1.21579	1.11671	0.264118		malmito_rna_LSUC	unspecified+product	1.48382	0.999873	580.082	0.791604	1.87445	0.0608681		PF3D7_0518800	secreted+ookinete+protein%2C+putative	1.58764	0.999935	31.0038	1.14919	1.38153	0.167117		PF3D7_0530800	CPW-WPC+family+protein	1.1317	0.999871	61.6549	0.847941	1.33465	0.181992		PF3D7_0103000	vacuolar+protein+sorting-associated+protein+VTA1%2C+putative	0.814826	0.999954	17.3355	1.06821	0.762796	0.445585		PF3D7_1251000	HSP20-like chaperone putative	1.5426	0.29223	27.9517
PF3D7_1245700	non-coding+RNA	1.35673	0.999968	2.66021	2.5205	0.538278	0.590385		PF3D7_0518900	conserved+protein%2C+unknown+function	1.46347	0.999873	12.0798	1.7765	0.82379	0.410059		PF3D7_0600600	erythrocyte+membrane+protein+1+(PfEMP1)%2C+exon+2	1.57679	0.999935	5.83069	2.06093	0.765087	0.44422		PF3D7_0817100	tRNA+modification+GTPase%2C+putative	1.11413	0.999871	21.1087	1.06073	1.05034	0.293563		PF3D7_1427700	conserved+Plasmodium+protein%2C+unknown+function	0.814735	0.999954	14.3768	1.1807	0.690044	0.490166		PF3D7_0420800	Plasmodium RNA of unknown function RUF6	1.51325	0.921348	2.08571
PF3D7_0805100	conserved+protein%2C+unknown+function	1.34378	0.999968	36.7558	0.913599	1.47086	0.141329		PF3D7_0413400	erythrocyte+membrane+protein+1+(PfEMP1)%2C+exon+1%2C+pseudogene	1.4616	0.999873	66.1908	1.01159	1.44485	0.148499		PF3D7_0901500	rifin	1.57492	0.999935	2.63969	2.87541	0.54772	0.583884		PF3D7_0107700	dolichyl-diphosphooligosaccharide--protein+glycosyltransferase+subunit+OST3/OST6%2C+putative	1.11202	0.999871	9.83714	1.70678	0.651529	0.514705		PF3D7_1133500	conserved+Plasmodium+protein%2C+unknown+function	0.80581	0.999954	37.4591	0.914572	0.881079	0.378275		PF3D7_0421000	Plasmodium RNA of unknown function RUF6	1.51325	0.921348	2.08571
PF3D7_1213400	kelch+domain-containing+protein%2C+putative	1.34145	0.999968	24.6618	1.06709	1.25712	0.208712		PF3D7_API03600	chaperone+protein+ClpM	1.45733	0.999873	52.8184	1.18427	1.23057	0.218485		PF3D7_0208900	6-cysteine+protein+P230p	1.56524	0.999935	18.6398	1.33017	1.17672	0.239307		PF3D7_1453500	NAD(P)+transhydrogenase%2C+putative	1.10689	0.999871	17.9367	1.13576	0.974581	0.329768		PF3D7_0107300	conserved+Plasmodium+protein%2C+unknown+function	0.805647	0.999954	27.3331	0.909731	0.885588	0.375839		PF3D7_1041100	rifin	1.51325	0.921348	2.08571
PF3D7_1302200	protein+UIS3	1.33465	0.999968	9.93195	1.4942	0.893223	0.371738		PF3D7_1041000	rifin	1.45383	0.999873	12.0375	1.53998	0.944053	0.345143		PF3D7_0830200	28S+ribosomal+RNA	1.56298	0.999935	141.349	0.81452	1.91889	0.0549979		PF3D7_0111200	conserved+protein%2C+unknown+function	1.10663	0.999871	4.76915	2.20254	0.502434	0.615362		PF3D7_0115300	rifin	0.801304	0.999954	1.9629	2.54424	0.314949	0.752801		PF3D7_1240800	Plasmodium RNA of unknown function RUF6	1.51325	0.921348	2.08571
PF3D7_0531100	conserved+Plasmodium+protein%2C+unknown+function	1.33333	0.999968	122.502	0.8897	1.49863	0.13397		PF3D7_0721700	secreted+ookinete+protein%2C+putative	1.43895	0.999873	201.497	0.938646	1.53301	0.125274		PF3D7_0221100	Plasmodium+exported+protein%2C+unknown+function%2C+pseudogene	1.54811	0.999935	1.63707	3.70069	0.41833	0.675706		PF3D7_0100400	rifin	1.10364	0.999871	48.0624	0.836212	1.31981	0.186898		PF3D7_1479700	rifin	0.790281	0.999954	19.0566	1.08524	0.728209	0.466486		PF3D7_0829900	unspecified product	1.50869	7.79717e-08	2520.21
PF3D7_0620600	conserved+Plasmodium+protein%2C+unknown+function	1.33	0.999968	20.6582	1.15306	1.15345	0.248725		PF3D7_1254000	rifin	1.43325	0.999873	2.5017	3.58175	0.400154	0.689043		PF3D7_0531700	unspecified+product	1.54772	0.999935	49.7065	1.01746	1.52115	0.128222		PF3D7_1467700	conserved+Plasmodium+protein%2C+unknown+function	1.09995	0.999871	62.6555	0.732732	1.50116	0.133313		PF3D7_0510800	WD+repeat-containing+protein%2C+putative	0.790128	0.999954	28.9132	0.918212	0.860506	0.38951		PF3D7_0208900	6-cysteine protein P230p	1.50094	0.178927	54.8685
PF3D7_1220700	conserved+Plasmodium+protein%2C+unknown+function	1.32645	0.999968	23.8484	1.01463	1.30733	0.191102		mal_rna_13	unspecified+product	1.43238	0.999873	1244.19	0.717742	1.99568	0.0459689		PF3D7_0712600	erythrocyte+membrane+protein+1%2C+PfEMP1	1.51256	0.999935	17.1266	1.38574	1.09152	0.275045		PF3D7_1026900	biotin--protein+ligase+1	1.09587	0.999871	11.9877	1.34571	0.81434	0.41545		PF3D7_0720300	conserved+Plasmodium+protein%2C+unknown+function	0.782055	0.999954	5.60308	1.65395	0.47284	0.636327		PF3D7_0506600	histone deacetylase putative pseudogene	1.49861	0.00622303	97.2777
PF3D7_1037200	conserved+Plasmodium+protein%2C+unknown+function	1.31829	0.999968	14.4701	1.24361	1.06004	0.289124		PF3D7_0425000	Plasmodium+exported+protein%2C+unknown+function%2C+pseudogene	1.42934	0.999873	2.96273	3.04799	0.468945	0.639109		PF3D7_1150400	erythrocyte+membrane+protein+1%2C+PfEMP1	1.49443	0.999935	13.7595	1.42863	1.04606	0.295534		PF3D7_1318900	conserved+Plasmodium+protein%2C+unknown+function	1.08844	0.999871	14.8377	1.2188	0.893039	0.371837		PF3D7_1107600	conserved+Plasmodium+protein%2C+unknown+function	0.779437	0.999954	13.3812	1.17883	0.661197	0.508486		PF3D7_0831750	Plasmodium exported protein (PHISTa) unknown function pseudogene	1.48863	0.00364037	106.634
PF3D7_1425500	conserved+Plasmodium+protein%2C+unknown+function	1.31284	0.999968	6.21956	1.89932	0.691216	0.48943		PF3D7_1369800	tRNA+Arginine	1.42703	0.999873	1.50102	4.3791	0.325872	0.744521		PF3D7_0302400	non-coding+RNA	1.45888	0.999935	3.33607	2.7352	0.533373	0.593775		PF3D7_0825900	conserved+Plasmodium+protein%2C+unknown+function	1.08583	0.999871	11.6679	1.49659	0.725535	0.468124		PF3D7_0933400	conserved+Plasmodium+protein%2C+unknown+function	0.776011	0.999954	24.5131	1.00898	0.769104	0.441831		PF3D7_0626840	small nucleolar RNA snoR35	1.48247	0.252477	33.7067
PF3D7_1249200	conserved+Plasmodium+protein%2C+unknown+function	1.3071	0.999968	13.1686	1.42926	0.914531	0.360438		PF3D7_0115500	erythrocyte+membrane+protein+1+(PfEMP1)%2C+pseudogene	1.41297	0.999873	1.00068	4.8238	0.292917	0.769585		PF3D7_API03600	chaperone+protein+ClpM	1.44412	0.999935	34.4098	1.06376	1.35757	0.174601		PF3D7_1148100	non-coding+RNA	1.06814	0.999871	3.24911	2.3744	0.449855	0.652815		PF3D7_0715700	conserved+protein%2C+unknown+function	0.771643	0.999954	22.2924	1.09364	0.705576	0.480452		PF3D7_0903800	LCCL domain-containing protein	1.47978	0.304487	34.5306
PF3D7_0931900	adenylate+kinase-like+protein+2	1.30493	0.999968	15.3275	1.26374	1.0326	0.301791		PF3D7_1253800	Plasmodium+exported+protein+(PHISTa)%2C+unknown+function	1.41297	0.999873	1.00068	4.8238	0.292917	0.769585		PF3D7_1137600	conserved+Plasmodium+protein%2C+unknown+function	1.44161	0.999935	12.0693	1.51429	0.951999	0.341098		PF3D7_0106200	EF+hand+domain-containing+protein%2C+putative	1.05692	0.999871	23.2089	1.04154	1.01476	0.310218		PF3D7_0921500	conserved+Plasmodium+protein%2C+unknown+function	0.770248	0.999954	20.896	1.175	0.655529	0.512127		PF3D7_0425800	erythrocyte membrane protein 1 PfEMP1	1.46841	0.412208	50.3862
PF3D7_1238000	COPI+associated+protein%2C+putative	1.30481	0.999968	25.6187	1.03818	1.25682	0.208818		PF3D7_1478500	Plasmodium+exported+protein+(PHISTa)%2C+unknown+function%2C+pseudogene	1.41297	0.999873	1.00068	4.8238	0.292917	0.769585		PF3D7_1371000	18S+ribosomal+RNA	1.42686	0.999935	159.397	0.914854	1.55965	0.118842		PF3D7_1431100	PhIL1+interacting+protein+PIP2	1.04419	0.999871	89.8209	0.798674	1.3074	0.191076		PF3D7_0114900	Plasmodium+exported+protein%2C+unknown+function%2C+pseudogene	0.765263	0.999954	0.14576	4.92332	0.155436	0.876477		PF3D7_0707420	nucleolar RNA snoR36	1.4644	0.816996	352.455
PF3D7_0732000	stevor	1.29871	0.999968	3.99226	2.33948	0.555129	0.578806		PF3D7_0701200	rifin%2C+pseudogene	1.41156	0.999873	1.95052	3.54747	0.397906	0.690699		PF3D7_1301300	Plasmodium+exported+protein+(PHISTa-like)%2C+unknown+function%2C+pseudogene	1.40865	0.999935	15.6284	1.29816	1.08512	0.27787		PF3D7_0401500	stevor%2C+pseudogene	1.04384	0.999871	7.06988	1.71724	0.607858	0.543282		PF3D7_0115100	Plasmodium+exported+protein+(PHISTa)%2C+unknown+function	0.765263	0.999954	0.14576	4.92332	0.155436	0.876477		PF3D7_0420900	erythrocyte membrane protein 1 PfEMP1	1.46314	0.810767	5.73785
PF3D7_0829600	early+transcribed+membrane+protein+8	1.298	0.999968	7.24376	1.6096	0.806408	0.420007		PF3D7_0412700	erythrocyte+membrane+protein+1%2C+PfEMP1	1.41067	0.999873	311.708	0.682259	2.06764	0.0386736		PF3D7_0112300	18S+ribosomal+RNA	1.40389	0.999935	64.95	0.965235	1.45445	0.145822		PF3D7_1437100	conserved+protein%2C+unknown+function	1.03855	0.999871	11.1082	1.65128	0.628936	0.529391		PF3D7_0324700	erythrocyte+membrane+protein+1+(PfEMP1)%2C+exon+2%2C+pseudogene	0.765263	0.999954	0.14576	4.92332	0.155436	0.876477		PF3D7_API04700	FeS cluster assembly protein SufB	1.46178	0.709204	42.1262
PF3D7_1330900	small+nucleolar+RNA+snoR17	1.29676	0.999968	6.3131	1.71597	0.7557	0.449829		malmito_rna_23	unspecified+product	1.40975	0.999873	937.622	0.751702	1.87541	0.0607365		PF3D7_0801100	28S+ribosomal+RNA	1.39575	0.999935	274.743	0.688209	2.02809	0.0425506		PF3D7_0626500	conserved+Plasmodium+protein%2C+unknown+function	1.03511	0.999871	7.2081	1.67903	0.616491	0.53757		PF3D7_0632300	rifin	0.765263	0.999954	0.14576	4.92332	0.155436	0.876477		PF3D7_1466000	conserved protein unknown function	1.45835	0.00979306	168.601
PF3D7_1102200	DnaJ+protein%2C+putative	1.29584	0.999968	2.34527	2.8888	0.448575	0.653739		PF3D7_API00900	tRNA+Aspartic+acid	1.40246	0.999873	0.938302	4.77308	0.293827	0.76889		PF3D7_0101500	erythrocyte+membrane+protein+1+(PfEMP1)%2C+exon+2%2C+pseudogene	1.39567	0.999935	0.474302	4.8477	0.287904	0.773421		PF3D7_1316400	SAS6-like+protein%2C+putative	1.03428	0.999871	7.04116	1.67761	0.61652	0.537551		PF3D7_0701000	erythrocyte+membrane+protein+1+(PfEMP1)%2C+pseudogene	0.765263	0.999954	0.14576	4.92332	0.155436	0.876477		PF3D7_0622000	conserved Plasmodium protein unknown function	1.44406	9.94763e-05	222.019
PF3D7_0412800	Plasmodium+RNA+of+unknown+function+RUF6	1.28393	0.999968	5.97441	2.09908	0.611667	0.540758		PF3D7_1040900	rifin	1.37217	0.999873	17.9361	1.75622	0.781322	0.434613		PF3D7_0833300	erythrocyte+membrane+protein+1+(PfEMP1)%2C+exon+2%2C+pseudogene	1.39567	0.999935	0.474302	4.8477	0.287904	0.773421		PF3D7_0408700	perforin-like+protein+1	1.03222	0.999871	14.8131	1.32291	0.780263	0.435236		PF3D7_1039400	erythrocyte+membrane+protein+1+(PfEMP1)%2C+pseudogene	0.765263	0.999954	0.14576	4.92332	0.155436	0.876477		PF3D7_1318200	glycerol-3-phosphate 1-O-acyltransferase	1.44284	0.0076282	107.59
PF3D7_0413000	Plasmodium+RNA+of+unknown+function+RUF6	1.28393	0.999968	5.97441	2.09908	0.611667	0.540758		PF3D7_0500500	rifin	1.36222	0.999873	2.37694	2.9	0.46973	0.638548		PF3D7_0901100	rifin	1.39567	0.999935	0.474302	4.8477	0.287904	0.773421		PF3D7_0220900	Plasmodium+exported+protein%2C+unknown+function%2C+pseudogene	1.02767	0.999871	0.858579	4.83075	0.212735	0.831534		PF3D7_1103200	tRNA+Glycine	0.765263	0.999954	0.14576	4.92332	0.155436	0.876477		PF3D7_API04300	DNA-directed RNA polymerase subunit beta' putative	1.43253	0.754618	10.4948
PF3D7_0623400	MEI2-like+RNA-binding+protein%2C+putative	1.28076	0.999968	15.4356	1.27506	1.00446	0.315155		PF3D7_0510900	small+nucleolar+RNA+snoR04	1.36194	0.999873	6.73161	1.83876	0.740681	0.458887		PF3D7_1355400	tRNA+Threonine	1.38631	0.999935	1.16276	4.77451	0.290357	0.771543		PF3D7_0600300	rifin	1.02767	0.999871	0.858579	4.83075	0.212735	0.831534		PF3D7_1373100	rifin	0.765263	0.999954	0.14576	4.92332	0.155436	0.876477		PF3D7_0732000	stevor	1.43025	0.793416	4.85284
PF3D7_1235100	conserved+protein%2C+unknown+function	1.27846	0.999968	13.6196	1.34626	0.949637	0.342297		PF3D7_1127200	conserved+Plasmodium+protein%2C+unknown+function	1.35418	0.999873	5.28199	2.36494	0.572608	0.56691		PF3D7_0937000	Plasmodium+exported+protein+(PHISTb)%2C+unknown+function	1.37884	0.999935	3.93337	2.56708	0.537122	0.591183		PF3D7_1254700	rifin	1.02767	0.999871	0.858579	4.83075	0.212735	0.831534		PF3D7_1479400	rifin	0.765263	0.999954	0.14576	4.92332	0.155436	0.876477		PF3D7_0115300	rifin	1.42892	NA	0.431069
PF3D7_1418500	5S+ribosomal+RNA	1.26579	0.999968	8.24352	1.72977	0.731767	0.464311		PF3D7_API04700	iron-sulfur+cluster+assembly+protein+SufB	1.35074	0.999873	17.5642	1.2803	1.05502	0.291414		PF3D7_1148620	5.8S+ribosomal+RNA	1.37563	0.999935	0.237151	4.88499	0.281604	0.778247		PF3D7_1463100	conserved+Plasmodium+protein%2C+unknown+function%2C+pseudogene	1.02767	0.999871	0.858579	4.83075	0.212735	0.831534		PF3D7_API03500	apicoplast+ribosomal+protein+L11%2C+putative	0.765263	0.999954	0.14576	4.92332	0.155436	0.876477		PF3D7_0200400	stevor	1.42892	NA	0.431069
PF3D7_1312450	apical+ring+associated+protein+1%2C+putative	1.26306	0.999968	5.11637	1.91791	0.658557	0.51018		PF3D7_1219300	erythrocyte+membrane+protein+1%2C+PfEMP1	1.34831	0.999873	16.7068	1.51077	0.892465	0.372144		PF3D7_1241000	Plasmodium+RNA+of+unknown+function+RUF6	1.37563	0.999935	0.237151	4.88499	0.281604	0.778247		PF3D7_1208500	conserved+Plasmodium+protein%2C+unknown+function	1.02474	0.999871	22.102	1.05925	0.967426	0.333331		PF3D7_API03900	tRNA+Serine	0.765263	0.999954	0.14576	4.92332	0.155436	0.876477		PF3D7_0632300	rifin	1.42892	NA	0.431069
PF3D7_1430800	PhIL1+interacting+protein+PIP3	1.256	0.999968	69.3082	0.818153	1.53517	0.124742		malmito_rna_24	unspecified+product	1.3424	0.999873	566.183	0.779475	1.72218	0.0850371		PF3D7_0531600	18S+ribosomal+RNA	1.37069	0.999935	38009.8	0.548856	2.49735	0.0125124		PF3D7_1131400	conserved+Plasmodium+protein%2C+unknown+function	1.02309	0.999871	19.1075	1.09717	0.932478	0.35109		PF3D7_0624700	N-acetylglucosaminyl-phosphatidylinositol+de-N-acetylase%2C+putative	0.76488	0.999954	49.0037	0.866777	0.882441	0.377538		PF3D7_1325300	conserved Plasmodium protein unknown function	1.42375	0.342843	25.2809
PF3D7_0222200	exported+protein+family+3	1.25026	0.999968	0.753903	4.81566	0.259624	0.795154		PF3D7_1463100	conserved+Plasmodium+protein%2C+unknown+function%2C+pseudogene	1.34114	0.999873	18.532	1.26502	1.06017	0.289066		PF3D7_1372600	rifin	1.36944	0.999935	19.6565	1.27277	1.07595	0.281949		PF3D7_0610700	conserved+Plasmodium+protein%2C+unknown+function	1.02139	0.999871	105.354	0.940606	1.08589	0.277529		PF3D7_0620400	merozoite+surface+protein+10	0.759562	0.999954	20.7968	1.14917	0.660968	0.508633		PF3D7_1442800	conserved Plasmodium protein unknown function	1.4113	0.0418509	105.584
PF3D7_0514400	tRNA+Phenylalanine	1.25026	0.999968	0.753903	4.81566	0.259624	0.795154		PF3D7_1407700	conserved+protein%2C+unknown+function	1.34044	0.999873	67.5563	0.954939	1.4037	0.160409		PF3D7_0725600	18S+ribosomal+RNA	1.35433	0.999935	41011.6	0.552028	2.45337	0.0141524		PF3D7_1002800	DnaJ+protein%2C+putative	1.01971	0.999871	25.0418	1.03986	0.980616	0.326782		PF3D7_1207700	41-3+protein	0.756877	0.999954	39.7011	0.856018	0.884184	0.376597		PF3D7_0718900	conserved Plasmodium protein unknown function	1.40453	0.66493	11.2111
PF3D7_1334900	MSP7-like+protein%2C+fragment%2C+pseudogene	1.24238	0.999968	3.43855	2.23385	0.556161	0.578101		PF3D7_1039700	Pfmc-2TM+Maurer's+cleft+two+transmembrane+protein	1.32742	0.999873	3.28007	3.22566	0.411518	0.680692		PF3D7_0532000	28S+ribosomal+RNA	1.3465	0.999935	132045	0.654553	2.05713	0.0396735		PF3D7_1338500	conserved+Plasmodium+protein%2C+unknown+function	1.0189	0.999871	4.12593	2.34445	0.4346	0.663852		PF3D7_0922300	conserved+protein%2C+unknown+function	0.756226	0.999954	31.195	0.860804	0.878512	0.379666		PF3D7_1029500	conserved Plasmodium protein unknown function	1.40447	0.728678	7.60472
PF3D7_0532800	stevor%2C+pseudogene	1.24225	0.999968	81.2519	0.885681	1.4026	0.160737		PF3D7_0400500	rifin	1.30089	0.999873	4.2074	2.53573	0.513023	0.607935		PF3D7_0726000	28S+ribosomal+RNA	1.34637	0.999935	170442	0.654542	2.05696	0.0396898		PF3D7_0632700	rifin	1.01748	0.999871	49.3173	0.89989	1.13067	0.258194		PF3D7_0607300	uroporphyrinogen+III+decarboxylase	0.754817	0.999954	38.4561	0.944326	0.799318	0.424106		PF3D7_1314800	ubiquitin-like protein putative	1.39603	0.236662	37.12
PF3D7_0605700	conserved+Plasmodium+protein%2C+unknown+function	1.24032	0.999968	11.3838	1.37755	0.900377	0.367919		PF3D7_0101600	rifin	1.28983	0.999873	10.151	1.62145	0.795475	0.426337		PF3D7_1219400	erythrocyte+membrane+protein+1+(PfEMP1)%2C+pseudogene	1.33692	0.999935	15.9992	1.4011	0.954193	0.339986		PF3D7_1248400	conserved+Plasmodium+protein%2C+unknown+function	1.0128	0.999871	29.536	0.933747	1.08466	0.278072		PF3D7_0926600	conserved+Plasmodium+membrane+protein%2C+unknown+function	0.753029	0.999954	4.72772	1.7752	0.424194	0.671424		PF3D7_1216700	perforin-like protein 2	1.37841	0.00168615	148.653
PF3D7_1219500	erythrocyte+membrane+protein+1+(PfEMP1)%2C+exon+2%2C+pseudogene	1.22521	0.999968	2.72222	2.69346	0.454885	0.649192		PF3D7_1103300	tRNA+Leucine	1.28384	0.999873	22.8746	1.74681	0.734961	0.462363		PF3D7_1018100	conserved+Plasmodium+protein%2C+unknown+function	1.32064	0.999935	11.1985	1.50343	0.878416	0.379718		PF3D7_1403200	EGF+domain-containing+protein%2C+putative	1.01151	0.999871	12.2347	1.32823	0.761543	0.446333		PF3D7_0814100	conserved+Plasmodium+protein%2C+unknown+function	0.752618	0.999954	56.7483	0.79385	0.94806	0.343099		PF3D7_0404500	6-cysteine protein P52	1.35961	0.025773	141.57
PF3D7_1213300	conserved+Plasmodium+protein%2C+unknown+function	1.22398	0.999968	8.58895	1.50534	0.813094	0.416164		PF3D7_1150000	rifin	1.27871	0.999873	7.82487	1.73642	0.736402	0.461486		PF3D7_0701600	Pfmc-2TM+Maurer's+cleft+two+transmembrane+protein	1.3195	0.999935	14.8415	1.3895	0.94962	0.342305		PF3D7_0822500	dynein+light+chain+1	1.01007	0.999871	19.7387	1.13874	0.887004	0.375077		PF3D7_API03000	probable+protein%2C+unknown+function	0.752116	0.999954	1.91492	3.11039	0.241808	0.808929		PF3D7_1367300	conserved Plasmodium protein unknown function	1.35545	0.376048	33.5733
PF3D7_0300700	rifin	1.21178	0.999968	2.71868	2.86175	0.42344	0.671974		PF3D7_0300400	stevor	1.27588	0.999873	1.85353	3.51488	0.362993	0.71661		PF3D7_0825800	conserved+protein%2C+unknown+function	1.31939	0.999935	16.6716	1.2958	1.0182	0.308584		PF3D7_API05700	small+subunit+ribosomal+RNA	1.0036	0.999871	3.3978	2.59764	0.38635	0.699238		PF3D7_0728200	actin-like+protein%2C+putative	0.751824	0.999954	15.976	1.07543	0.699091	0.484495		PF3D7_1150400	erythrocyte membrane protein 1 PfEMP1	1.35153	0.59856	26.3571
PF3D7_1226100	haloacid+dehalogenase-like+hydrolase%2C+putative	1.20746	0.999968	48.7531	0.834404	1.44709	0.147871		PF3D7_1479100	Plasmodium+exported+protein%2C+unknown+function	1.27588	0.999873	1.85353	3.51488	0.362993	0.71661		PF3D7_1300300	erythrocyte+membrane+protein+1%2C+PfEMP1	1.30396	0.999935	20.7467	1.27907	1.01946	0.307983		PF3D7_1422900	14-3-3+protein%2C+putative	1.00241	0.999871	13.6425	1.31018	0.765094	0.444216		PF3D7_0625000	sphingomyelin+synthase+1%2C+putative	0.746722	0.999954	28.2852	0.944582	0.790532	0.429217		PF3D7_0417900	conserved Plasmodium protein unknown function	1.34092	0.0632813	72.4747
PF3D7_1136700	armadillo-interacting+protein+AIP	1.20162	0.999968	58.791	0.796281	1.50904	0.131289		PF3D7_1219700	raf+kinase+inhibitor	1.27131	0.999873	48.8228	1.0456	1.21587	0.224033		PF3D7_API00600	tRNA+Methionine	1.29957	0.999935	1.53887	3.61083	0.359908	0.718916		PF3D7_1448200	condensin-2+complex+subunit+G2%2C+putative	1.00095	0.999871	5.33032	2.11286	0.473743	0.635683		PF3D7_1452800	conserved+Plasmodium+protein%2C+unknown+function	0.744841	0.999954	61.9772	0.741311	1.00476	0.315011		PF3D7_1371000	18S ribosomal RNA	1.34053	0.904547	175.256
PF3D7_1201700	conserved+Plasmodium+membrane+protein%2C+unknown+function	1.20157	0.999968	15.6942	1.19262	1.0075	0.313692		PF3D7_0300200	rifin	1.24965	0.999873	45.8761	1.01295	1.23367	0.217325		PF3D7_0832600	stevor	1.29732	0.999935	3.07773	2.69225	0.481873	0.629896		PF3D7_0617700	rifin	0.998251	0.999871	9.41489	1.49551	0.6675	0.504453		PF3D7_1468000	conserved+Plasmodium+protein%2C+unknown+function	0.740573	0.999954	19.2813	1.03057	0.718606	0.472384		PF3D7_0101900	rifin	1.33586	NA	1.45867
PF3D7_1359500	conserved+Plasmodium+protein%2C+unknown+function	1.19941	0.999968	18.41	1.13601	1.05581	0.291056		PF3D7_API04400	DNA-directed+RNA+polymerase+subunit+beta%2C+putative	1.24648	0.999873	28.1508	1.1485	1.08531	0.277784		PF3D7_1210500	conserved+Plasmodium+protein%2C+unknown+function	1.29344	0.999935	3.00072	2.66454	0.485427	0.627373		PF3D7_0417000	conserved+Plasmodium+protein%2C+unknown+function	0.994577	0.999871	5.2651	2.1436	0.463975	0.642666		PF3D7_1475700	tubulin+epsilon+chain%2C+putative	0.739086	0.999954	19.8243	1.11022	0.665712	0.505595		PF3D7_0510800	WD repeat-containing protein putative	1.32888	0.108086	54.7127
PF3D7_1371500	probable+protein%2C+unknown+function	1.19879	0.999968	51.7809	0.839758	1.42754	0.153424		PF3D7_0410100	tRNA+Serine	1.2425	0.999873	7.23908	1.76448	0.704172	0.481325		PF3D7_0514800	inositol+polyphosphate+multikinase%2C+putative	1.27682	0.999935	48.2005	0.940161	1.35809	0.174435		PF3D7_0630400	conserved+Plasmodium+protein%2C+unknown+function	0.991588	0.999871	17.0951	1.27464	0.777936	0.436607		PF3D7_1109300	small+nucleolar+RNA+snR61/Z1/Z11	0.739057	0.999954	5.79037	1.62747	0.454113	0.649748		PF3D7_0529200	sugar transporter putative	1.32374	9.53731e-06	394.591
PF3D7_0701000	erythrocyte+membrane+protein+1+(PfEMP1)%2C+pseudogene	1.19522	0.999968	0.300789	4.88951	0.244447	0.806885		PF3D7_1475000	mediator+of+RNA+polymerase+II+transcription+subunit+31%2C+putative	1.23025	0.999873	8.07984	1.70815	0.720225	0.471387		PF3D7_0408800	conserved+Plasmodium+protein%2C+unknown+function	1.27421	0.999935	1.08756	4.8165	0.264552	0.791355		PF3D7_1103500	CPW-WPC+family+protein	0.971099	0.999871	30.0192	0.922744	1.0524	0.292614		PF3D7_1246100	delta-aminolevulinic+acid+synthetase	0.738817	0.999954	35.9832	0.850635	0.868547	0.385095		PF3D7_0801100	28S ribosomal RNA	1.3119	0.815666	1135.4
PF3D7_0732800	erythrocyte+membrane+protein+1+(PfEMP1)%2C+exon+2	1.19522	0.999968	0.300789	4.88951	0.244447	0.806885		PF3D7_1204000	conserved+Plasmodium+protein%2C+unknown+function	1.22566	0.999873	8.0411	1.69166	0.72453	0.468741		PF3D7_1465600	conserved+Plasmodium+protein%2C+unknown+function	1.2669	0.999935	9.89855	1.55101	0.816825	0.414028		PF3D7_0930000	procollagen+lysine+5-dioxygenase%2C+putative	0.969104	0.999871	12.241	1.38596	0.699231	0.484408		PF3D7_1367300	conserved+Plasmodium+protein%2C+unknown+function	0.738524	0.999954	12.004	1.4624	0.50501	0.613552		PF3D7_API02400	probable protein unknown function	1.31159	0.812243	6.18514
PF3D7_1422900	14-3-3+protein%2C+putative	1.19304	0.999968	18.6648	1.15339	1.03438	0.300959		mal_rna_11	unspecified+product	1.21628	0.999873	2159.41	0.715908	1.69894	0.089331		PF3D7_0115500	erythrocyte+membrane+protein+1+(PfEMP1)%2C+pseudogene	1.25457	0.999935	1.30172	4.66675	0.26883	0.78806		PF3D7_1477100	Plasmodium+exported+protein+(hyp6)%2C+unknown+function	0.966963	0.999871	6.27382	2.26836	0.426284	0.669901		PF3D7_0211000	non-coding+RNA	0.73839	0.999954	37.05	0.831601	0.887914	0.374587		PF3D7_API03100	tRNA Phenylalanine	1.30225	0.849941	4.72648
PF3D7_0500300	rifin%2C+pseudogene	1.18937	0.999968	13.1863	1.26834	0.93774	0.348378		malmito_rna_27	unspecified+product	1.20894	0.999873	471.2	0.606594	1.993	0.0462618		PF3D7_API00800	tRNA+Serine	1.25457	0.999935	1.30172	4.66675	0.26883	0.78806		PF3D7_1100700	stevor%2C+pseudogene	0.963244	0.999871	1.56846	3.85008	0.250188	0.802442		PF3D7_0615300	GPI-anchored+wall+transfer+protein+1%2C+putative	0.72949	0.999954	60.316	0.740745	0.984805	0.32472		PF3D7_1144400	conserved Plasmodium protein unknown function	1.30098	0.598327	18.4291
PF3D7_0414800	conserved+Plasmodium+protein%2C+unknown+function	1.18853	0.999968	13.0404	1.38234	0.859799	0.3899		PF3D7_0617700	rifin	1.20695	0.999873	31.6207	1.12639	1.07152	0.283937		PF3D7_1341000	tRNA+Arginine	1.24747	0.999935	2.60343	3.56662	0.349762	0.726517		PF3D7_0925400	protein+phosphatase-beta	0.953054	0.999871	28.4556	1.02851	0.926633	0.354117		PF3D7_0821900	conserved+protein%2C+unknown+function	0.721232	0.999954	275.989	0.745879	0.966956	0.333566		PF3D7_0400400	erythrocyte membrane protein 1 PfEMP1	1.2994	0.588897	32.1446
PF3D7_0812300	sporozoite+surface+protein+3%2C+putative	1.18465	0.999968	19.1431	1.11351	1.06389	0.28738		PF3D7_1139000	unspecified+product	1.19795	0.999873	7.52978	1.77886	0.67344	0.500667		PF3D7_0714900	tRNA+Serine	1.24672	0.999935	3.90515	3.09629	0.40265	0.687206		PF3D7_0320200	CPW-WPC+family+protein	0.949623	0.999871	9.81399	1.49263	0.636207	0.524642		PF3D7_1144200	conserved+Plasmodium+protein%2C+unknown+function	0.721072	0.999954	48.0421	0.91477	0.788255	0.430548		PF3D7_1011600	heptatricopeptide repeat-containing protein putative	1.28804	0.00989228	119.5
PF3D7_1314400	conserved+protein%2C+unknown+function	1.18296	0.999968	28.9058	1.14844	1.03005	0.302985		PF3D7_0923300	perforin-like+protein+3	1.18352	0.999873	117.825	0.877318	1.34902	0.177332		PF3D7_0609600	conserved+Plasmodium+protein%2C+unknown+function	1.23589	0.999935	9.15607	1.63599	0.755438	0.449986		PF3D7_0827200	conserved+Plasmodium+protein%2C+unknown+function	0.940457	0.999871	12.2894	1.35776	0.692654	0.488527		PF3D7_0304000	inner+membrane+complex+protein+1a%2C+putative	0.719635	0.999954	11.3165	1.40608	0.511803	0.608789		PF3D7_1327900	conserved Plasmodium protein unknown function	1.28665	0.744559	8.61802
PF3D7_0701800	rifin	1.18289	0.999968	1.76073	3.1492	0.375616	0.707202		malmito_rna_17	unspecified+product	1.17709	0.999873	1349.8	0.747365	1.57498	0.11526		PF3D7_1000400	rifin	1.2275	0.999935	5.58908	2.10548	0.583002	0.559892		PF3D7_0815000	selenoprotein	0.931045	0.999871	22.422	1.13061	0.823486	0.410231		PF3D7_0214500	conserved+Plasmodium+protein%2C+unknown+function	0.718722	0.999954	20.3154	1.11686	0.64352	0.519887		PF3D7_1407000	LCCL domain-containing protein	1.27419	0.0228495	158.088
PF3D7_1408300	conserved+Plasmodium+protein%2C+unknown+function	1.18212	0.999968	2.88129	2.55985	0.461792	0.644231		malmito_rna_26	unspecified+product	1.17307	0.999873	940.776	0.731101	1.60453	0.108598		PF3D7_1453500	NAD(P)+transhydrogenase%2C+putative	1.21968	0.999935	19.1104	1.23815	0.985088	0.324581		PF3D7_0626840	small+nucleolar+RNA+snoR35	0.930355	0.999871	10.5905	1.44905	0.642046	0.520843		PF3D7_0207200	iron-sulfur+assembly+protein%2C+putative	0.717994	0.999954	30.4032	0.940239	0.763629	0.445088		PF3D7_0413300	rifin	1.26941	0.815666	5.10416
PF3D7_0215900	palmitoyltransferase+DHHC11%2C+putative	1.18079	0.999968	12.0413	1.32462	0.89142	0.372704		PF3D7_0500700	rifin%2C+pseudogene	1.16334	0.999873	1.72878	4.17121	0.278897	0.780324		PF3D7_0816900	adenylate+kinase+2	1.2193	0.999935	4.60153	2.2214	0.54889	0.583081		PF3D7_0825400	ATP+synthase-associated+protein%2C+putative	0.927274	0.999871	30.9564	0.919074	1.00892	0.313012		PF3D7_1465600	conserved+Plasmodium+protein%2C+unknown+function	0.717409	0.999954	25.9117	1.09146	0.657291	0.510994		PF3D7_1325200	lactate dehydrogenase putative	1.26768	0.0510893	95.1764
PF3D7_1442800	conserved+Plasmodium+protein%2C+unknown+function	1.17425	0.999968	15.7491	1.18561	0.990418	0.32197		PF3D7_0512400	conserved+Plasmodium+protein%2C+unknown+function	1.16245	0.999873	6.95553	1.81185	0.641584	0.521143		PF3D7_0420700	erythrocyte+membrane+protein+1%2C+PfEMP1	1.2051	0.999935	22.5892	1.28644	0.93677	0.348877		PF3D7_0604800	RAP+protein%2C+putative	0.916645	0.999871	8.16983	1.82846	0.50132	0.616146		PF3D7_0201400	Plasmodium+exported+protein+(hyp10)%2C+unknown+function	0.717359	0.999954	4.58252	1.7465	0.410741	0.681262		PF3D7_0221650	Plasmodium exported protein unknown function pseudogene	1.24781	NA	1.60125
PF3D7_0318000	conserved+Plasmodium+protein%2C+unknown+function	1.17161	0.999968	6.5753	1.92107	0.609874	0.541945		PF3D7_1417000	inner+membrane+complex+protein+1l	1.16034	0.999873	31.3662	1.08991	1.06462	0.287048		PF3D7_0510300	stripes+inner+membrane+complex+protein%2C+putative	1.20342	0.999935	28.9225	1.26819	0.948931	0.342656		PF3D7_1111900	Josephin+domain-containing+protein%2C+putative	0.915996	0.999871	10.1914	1.46993	0.623156	0.533182		PF3D7_1004100	conserved+Plasmodium+protein%2C+unknown+function	0.708229	0.999954	13.8193	1.15735	0.611942	0.540576		PF3D7_1304300	conserved Plasmodium protein unknown function	1.24081	0.0108413	128.823
PF3D7_1127700	conserved+Plasmodium+protein%2C+unknown+function	1.15497	0.999968	14.026	1.28867	0.896244	0.370122		mal_mito_RNA19	unspecified+product	1.15479	0.999873	291.336	0.807279	1.43048	0.15258		PF3D7_1148640	28S+ribosomal+RNA	1.1996	0.999935	111.838	0.821237	1.46072	0.144092		PF3D7_0223400	rifin	0.915412	0.999871	27.4491	1.05428	0.868281	0.38524		PF3D7_1416600	conserved+Plasmodium+protein%2C+unknown+function	0.706352	0.999954	36.3474	0.88785	0.795576	0.426279		PF3D7_1413100	conserved Plasmodium protein unknown function	1.23144	0.548064	38.039
PF3D7_0825700	crystalloid-specific+PH+domain-containing+protein%2C+putative	1.15466	0.999968	5.90431	1.84396	0.626186	0.531193		PF3D7_API03000	probable+protein%2C+unknown+function	1.15323	0.999873	3.00805	2.9392	0.392361	0.694791		PF3D7_1222000	tRNA-splicing+ligase+RtcB%2C+putative	1.19316	0.999935	26.0701	1.07727	1.10757	0.268047		PF3D7_1032300	conserved+protein%2C+unknown+function	0.91534	0.999871	24.7409	1.02441	0.893531	0.371573		PF3D7_1370900	non-coding+RNA	0.704488	0.999954	32.9252	0.85306	0.825836	0.408897		PF3D7_API02600	apicoplast ribosomal protein S11	1.22588	0.762101	15.4474
PF3D7_1348000	conserved+Plasmodium+protein%2C+unknown+function	1.15397	0.999968	18.3881	1.14867	1.00462	0.315082		PF3D7_API02700	apicoplast+ribosomal+protein+S12	1.14995	0.999873	72.4751	1.01619	1.13163	0.257792		PF3D7_1424300	small+nucleolar+RNA+snoR26	1.18128	0.999935	9.89932	1.68229	0.702187	0.482562		PF3D7_1301900	Plasmodium+exported+protein%2C+unknown+function	0.91016	0.999871	17.3041	1.21024	0.752051	0.45202		PF3D7_1018800	conserved+protein%2C+unknown+function	0.702383	0.999954	78.0922	0.740635	0.948353	0.34295		PF3D7_1037800	dynein intermediate chain putative	1.21979	0.0361692	205.551
PF3D7_1340200	conserved+Plasmodium+protein%2C+unknown+function	1.15042	0.999968	4.03338	2.28736	0.502946	0.615002		PF3D7_0711700	erythrocyte+membrane+protein+1%2C+PfEMP1	1.14496	0.999873	48.9187	1.00876	1.13502	0.256367		PF3D7_1373000	rifin	1.17714	0.999935	3.06266	2.63993	0.445898	0.655671		PF3D7_0521100	conserved+Plasmodium+protein%2C+unknown+function	0.909185	0.999871	4.87791	2.04786	0.443969	0.657065		PF3D7_0700700	stevor%2C+pseudogene	0.69972	0.999954	1.86512	2.77241	0.252387	0.800742		PF3D7_1034100	conserved protein unknown function	1.21701	0.178721	60.8173
PF3D7_1008300	AP-5+complex+subunit+sigma-1%2C+putative%2C+pseudogene	1.1475	0.999968	0.463402	4.86579	0.23583	0.813565		PF3D7_1239400	conserved+protein%2C+unknown+function	1.14117	0.999873	25.8128	1.03929	1.09803	0.272192		PF3D7_0708200	conserved+Plasmodium+protein%2C+unknown+function	1.17656	0.999935	11.4941	1.56488	0.751855	0.452138		PF3D7_0726800	dolichyl-diphosphooligosaccharide--protein+glycosyltransferase+subunit+OST2%2C+putative	0.906349	0.999871	5.08135	2.18791	0.414254	0.678688		PF3D7_1254500	rifin	0.696167	0.999954	4.55944	1.94795	0.357384	0.720804		PF3D7_0711700	erythrocyte membrane protein 1 PfEMP1	1.20807	0.652389	36.142
PF3D7_0807400	coenzyme+Q-binding+protein+COQ10+homolog%2C+mitochondrial	1.14351	0.999968	53.65	1.19846	0.954143	0.340011		PF3D7_0620900	tRNA+Leucine	1.13624	0.999873	54.5372	1.49597	0.75953	0.447535		PF3D7_0831800	histidine-rich+protein+II	1.1717	0.999935	1292.28	0.701506	1.67026	0.0948679		PF3D7_0101100	exported+protein+family+4	0.903061	0.999871	0.429289	4.89527	0.184476	0.85364		PF3D7_1105900	conserved+Plasmodium+membrane+protein%2C+unknown+function	0.685307	0.999954	28.5022	0.915431	0.748616	0.454089		PF3D7_API01500	apicoplast ribosomal protein L2	1.20453	0.729726	25.4378
PF3D7_0114700	rifin	1.14312	0.999968	1.23145	3.97556	0.287537	0.773701		PF3D7_API02400	probable+protein%2C+unknown+function	1.13405	0.999873	6.47882	2.40379	0.471777	0.637086		PF3D7_0827700	magnesium+transporter%2C+putative	1.16633	0.999935	7.3669	1.85312	0.629389	0.529094		PF3D7_0201400	Plasmodium+exported+protein+(hyp10)%2C+unknown+function	0.903061	0.999871	0.429289	4.89527	0.184476	0.85364		PF3D7_1478700	Plasmodium+exported+protein%2C+unknown+function%2C+pseudogene	0.685206	0.999954	19.5066	1.09409	0.626282	0.53113		PF3D7_1316300	conserved Plasmodium protein unknown function	1.20449	0.538927	27.1011
PF3D7_1438800	OST-HTH+associated+domain+protein%2C+putative	1.14178	0.999968	39.2399	0.867626	1.31599	0.188178		PF3D7_1413000	conserved+Plasmodium+protein%2C+unknown+function	1.12083	0.999873	6.42058	1.89122	0.592646	0.553418		PF3D7_1348800	E1-E2+ATPase%2C+putative	1.16437	0.999935	27.5125	1.08133	1.07679	0.281575		PF3D7_0700300	rifin	0.903061	0.999871	0.429289	4.89527	0.184476	0.85364		PF3D7_1214700	conserved+protein%2C+unknown+function	0.684316	0.999954	50.8185	0.769654	0.889121	0.373938		PF3D7_0822700	thrombospondin-related protein 1 putative	1.20288	0.00604235	391.459
PF3D7_0222800	stevor	1.14154	0.999968	25.5246	1.00828	1.13217	0.257564		PF3D7_0221300	Plasmodium+exported+protein%2C+unknown+function%2C+pseudogene	1.11996	0.999873	0.852851	4.84577	0.231121	0.817221		PF3D7_1479000	acyl-CoA+synthetase	1.16387	0.999935	30.9971	1.14247	1.01873	0.308332		PF3D7_1109500	small+nucleolar+RNA+snoR09	0.903061	0.999871	0.429289	4.89527	0.184476	0.85364		PF3D7_1139600	conserved+Plasmodium+protein%2C+unknown+function	0.683392	0.999954	46.1666	0.799382	0.854899	0.392607		PF3D7_1462000	thioredoxin-like protein	1.20105	0.726032	10.7481
PF3D7_1232600	conserved+Plasmodium+protein%2C+unknown+function	1.14014	0.999968	142.907	0.71957	1.58447	0.113087		PF3D7_0709050	small+nucleolar+RNA	1.11852	0.999873	40.0327	0.898372	1.24505	0.213114		PF3D7_0412400	erythrocyte+membrane+protein+1%2C+PfEMP1	1.15837	0.999935	39.2387	1.01018	1.1467	0.251505		PF3D7_1426500	ABC+transporter+G+family+member+2	0.902579	0.999871	20.9411	1.05887	0.852395	0.393995		PF3D7_1420500	protein+GPR89%2C+putative	0.682973	0.999954	6.37476	1.5201	0.449295	0.653219		PF3D7_1035000	U2 snRNA/tRNA pseudouridine synthase putative	1.19757	0.000231527	353.864
PF3D7_1350800	conserved+Plasmodium+protein%2C+unknown+function	1.13943	0.999968	8.52308	1.50037	0.759432	0.447594		PF3D7_1479800	rifin	1.11376	0.999873	8.95248	1.75502	0.634615	0.52568		PF3D7_1109300	small+nucleolar+RNA+snR61/Z1/Z11	1.15811	0.999935	1.2247	4.67362	0.247797	0.804291		PF3D7_1122100	GPI+transamidase+component+GPI16%2C+putative	0.902506	0.999871	11.6827	1.4668	0.61529	0.538363		PF3D7_0607800	GTP-binding+protein%2C+putative	0.678855	0.999954	97.2522	0.729982	0.929961	0.352391		PF3D7_1226200	conserved Plasmodium protein unknown function	1.19355	0.412208	32.9443
PF3D7_1328700	Plasmodium+RNA+of+unknown+function+RUF1	1.13463	0.999968	70.2269	0.88397	1.28356	0.199295		PF3D7_0808800	rifin	1.11082	0.999873	24.6382	1.1066	1.00381	0.31547		PF3D7_1219500	erythrocyte+membrane+protein+1+(PfEMP1)%2C+exon+2%2C+pseudogene	1.1456	0.999935	5.75102	1.98007	0.578566	0.562882		PF3D7_0937500	rifin	0.900145	0.999871	15.1513	1.20192	0.748922	0.453904		PF3D7_1238200	conserved+Plasmodium+protein%2C+unknown+function	0.677067	0.999954	1.95996	3.08473	0.21949	0.826268		PF3D7_1420800	dynein light chain putative	1.19337	0.58065	19.9102
PF3D7_0507400	subtilisin+propeptide-like+protein	1.13449	0.999968	7.61331	1.59334	0.712019	0.476453		PF3D7_0421900	conserved+Plasmodium+protein%2C+unknown+function	1.10895	0.999873	4.66404	2.20438	0.503069	0.614916		PF3D7_1137700	calcium-binding+protein%2C+putative	1.13725	0.999935	12.4205	1.42635	0.797316	0.425267		PF3D7_1462100	conserved+Plasmodium+protein%2C+unknown+function	0.899942	0.999871	16.327	1.18294	0.760768	0.446795		PF3D7_0105000	non-coding+RNA	0.674196	0.999954	117.299	0.758023	0.889413	0.373781		PF3D7_0501700	anaphase-promoting complex subunit 3 putative	1.19269	0.405147	40.4976
PF3D7_0917300	conserved+protein%2C+unknown+function	1.13418	0.999968	8.0944	1.54239	0.73534	0.462132		PF3D7_1307400	conserved+Plasmodium+protein%2C+unknown+function	1.10488	0.999873	18.1866	1.23111	0.89747	0.369468		PF3D7_1102800	early+transcribed+membrane+protein+11.2	1.13307	0.999935	12849.1	0.726869	1.55884	0.119035		PF3D7_1430500	conserved+Plasmodium+protein%2C+unknown+function	0.899524	0.999871	11.5732	1.35426	0.664219	0.50655		PF3D7_1477400	Plasmodium+exported+protein+(PHIST)%2C+unknown+function	0.671934	0.999954	105.781	0.769746	0.872929	0.382702		PF3D7_1354000	conserved Plasmodium protein unknown function	1.18903	0.520041	24.3253
PF3D7_0914400	protein+KIC3	1.13219	0.999968	50.5193	0.871178	1.29961	0.193736		mal_mito_2	unspecified+product	1.09605	0.999873	10839.6	0.763618	1.43534	0.15119		PF3D7_1100500	rifin	1.12735	0.999935	5.63594	2.1336	0.528379	0.597236		PF3D7_1416000	conserved+Plasmodium+protein%2C+unknown+function	0.896591	0.999871	2.27833	3.29335	0.272243	0.785435		PF3D7_0829700	non-coding+RNA	0.671634	0.999954	14.1423	1.25251	0.53623	0.5918		PF3D7_0732200	rifin	1.17192	0.708262	16.9504
PF3D7_0909100	conserved+Plasmodium+membrane+protein%2C+unknown+function	1.13141	0.999968	12.5905	1.32692	0.852662	0.393847		malmito_rna_1	unspecified+product	1.07938	0.999873	1933.21	0.780944	1.38214	0.166928		PF3D7_1325300	conserved+Plasmodium+protein%2C+unknown+function	1.12023	0.999935	3.04759	2.87819	0.389212	0.697119		PF3D7_0801600	conserved+protein%2C+unknown+function	0.895592	0.999871	1.13917	4.4215	0.202554	0.839484		PF3D7_1363300	50S+ribosomal+protein+L9%2C+mitochondrial%2C+putative	0.667887	0.999954	143.91	0.647264	1.03186	0.302137		PF3D7_1239400	conserved protein unknown function	1.17131	0.609012	20.4305
PF3D7_0509200	leucine-rich+repeat+protein	1.12998	0.999968	15.617	1.31555	0.858941	0.390373		PF3D7_API02200	apicoplast+ribosomal+protein+L6	1.0727	0.999873	4.1637	2.32137	0.462097	0.644012		PF3D7_1214800	conserved+Plasmodium+protein%2C+unknown+function	1.11605	0.999935	18.3264	1.27728	0.873768	0.382245		PF3D7_1102200	DnaJ+protein%2C+putative	0.894615	0.999871	0.972221	4.80718	0.1861	0.852367		PF3D7_1112900	conserved+protein%2C+unknown+function	0.667867	0.999954	24.9281	1.30575	0.511481	0.609015		PF3D7_0412700	erythrocyte membrane protein 1 PfEMP1	1.17124	0.343539	255.532
PF3D7_1033800	plasmepsin+VII	1.12813	0.999968	12.2071	1.31363	0.858787	0.390458		malmito_rna_9	unspecified+product	1.07165	0.999873	1859.47	0.708355	1.51288	0.130311		PF3D7_0936900	Plasmodium+exported+protein+(PHISTb)%2C+unknown+function%2C+pseudogene	1.1072	0.999935	2.68836	2.78969	0.396888	0.69145		PF3D7_1479500	stevor	0.894615	0.999871	0.972221	4.80718	0.1861	0.852367		PF3D7_0936900	Plasmodium+exported+protein+(PHISTb)%2C+unknown+function%2C+pseudogene	0.663298	0.999954	16.0524	1.18889	0.557915	0.576903		PF3D7_1023700	conserved Plasmodium protein unknown function	1.17111	0.792539	9.2165
PF3D7_1038300	conserved+Plasmodium+protein%2C+unknown+function	1.12529	0.999968	4.56586	2.09309	0.537622	0.590838		PF3D7_0400800	stevor	1.05998	0.999873	2.49674	2.79583	0.37913	0.704591		PF3D7_0915500	conserved+Plasmodium+protein%2C+unknown+function	1.0997	0.999935	10.0932	1.5895	0.691852	0.48903		PF3D7_0607200	RING+zinc+finger+protein%2C+putative	0.89143	0.999871	27.0129	0.969752	0.919236	0.357972		PF3D7_1039700	Pfmc-2TM+Maurer's+cleft+two+transmembrane+protein	0.663234	0.999954	21.4601	0.978155	0.678046	0.497743		PF3D7_0421100	erythrocyte membrane protein 1 PfEMP1	1.16561	0.800957	10.1167
PF3D7_0718900	conserved+Plasmodium+protein%2C+unknown+function	1.12285	0.999968	9.40556	1.48798	0.754611	0.450483		PF3D7_1219800	conserved+Plasmodium+protein%2C+unknown+function	1.05818	0.999873	2.87232	2.69192	0.393094	0.69425		PF3D7_0401300	rifin	1.0961	0.999935	1.52379	3.84808	0.284844	0.775764		PF3D7_0533000	rifin%2C+pseudogene	0.890227	0.999871	10.1732	1.43163	0.62183	0.534054		PF3D7_1121800	peptidase+M16%2C+putative	0.660249	0.999954	13.9059	1.172	0.563354	0.573194		PF3D7_0518400	cyclin putative	1.1655	0.453011	44.7134
PF3D7_1255100	rifin	1.12261	0.999968	27.9659	1.00686	1.11496	0.264865		PF3D7_1201400	Plasmodium+exported+protein%2C+unknown+function	1.048	0.999873	140.848	0.725531	1.44447	0.148608		PF3D7_0115000	surface-associated+interspersed+protein+1.3+(SURFIN+1.3)	1.09203	0.999935	3.95201	2.68582	0.406593	0.684307		PF3D7_1318500	conserved+Plasmodium+protein%2C+unknown+function	0.877602	0.999871	4.38972	2.34459	0.374309	0.708174		PF3D7_1238400	conserved+protein%2C+unknown+function	0.654253	0.999954	19.7348	0.994658	0.657767	0.510688		PF3D7_1323000	beta-hydroxyacyl-ACP dehydratase	1.15074	0.0927661	89.1312
PF3D7_0933700	conserved+Plasmodium+protein%2C+unknown+function	1.12071	0.999968	18.7314	1.14281	0.980662	0.32676		malmito_rna_15	unspecified+product	1.0458	0.999873	1039.15	0.71482	1.46302	0.143461		PF3D7_1339000	conserved+Plasmodium+protein%2C+unknown+function	1.08417	0.999935	7.41377	1.78802	0.606354	0.544279		PF3D7_1315100	serine/threonine+protein+kinase+PK9	0.872636	0.999871	10.4117	1.66058	0.525501	0.599235		PF3D7_0625500	conserved+Plasmodium+membrane+protein%2C+unknown+function	0.653992	0.999954	29.7671	0.923728	0.707992	0.47895		PF3D7_0207300	serine repeat antigen 8	1.14971	0.629329	23.0559
PF3D7_0221800	hypothetical+protein	1.11432	0.999968	12.8495	1.50974	0.738085	0.460463		PF3D7_API02600	apicoplast+ribosomal+protein+S11	1.04182	0.999873	13.5486	1.39506	0.746792	0.455189		PF3D7_1121800	peptidase+M16%2C+putative	1.07532	0.999935	13.931	1.35	0.796536	0.425721		PF3D7_1442800	conserved+Plasmodium+protein%2C+unknown+function	0.870495	0.999871	9.02985	1.86517	0.46671	0.640707		PF3D7_1206500	Tat+binding+protein+1(TBP-1)-interacting+protein%2C+putative	0.652902	0.999954	42.7702	0.798427	0.817736	0.413508		PF3D7_0932900	conserved Plasmodium protein unknown function	1.14718	0.59472	20.6579
PF3D7_0919300	thioredoxin-like+protein+1%2C+putative	1.11339	0.999968	59.349	0.844176	1.31891	0.1872		PF3D7_0101800	stevor	1.04116	0.999873	3.31085	3.29449	0.316031	0.751979		PF3D7_0112600	unspecified+product	1.07328	0.999935	19.706	1.20444	0.891098	0.372877		PF3D7_1436700	conserved+protein%2C+unknown+function	0.867297	0.999871	8.73101	1.79295	0.483727	0.62858		PF3D7_0713800	negative+elongation+factor+A%2C+putative	0.652541	0.999954	39.4675	0.867186	0.752481	0.451762		PF3D7_1100600	Plasmodium exported protein (PHISTa) unknown function pseudogene	1.13892	0.908605	2.64077
PF3D7_1327100	conserved+protein%2C+unknown+function	1.10742	0.999968	21.6907	1.10309	1.00392	0.315417		PF3D7_1000500	rifin	1.03689	0.999873	6.58708	2.2433	0.462216	0.643926		PF3D7_1340400	conserved+Plasmodium+protein%2C+unknown+function	1.06122	0.999935	3.20161	2.60569	0.407271	0.683809		PF3D7_1338800	CPW-WPC+family+protein	0.862686	0.999871	65.5884	0.765986	1.12624	0.260063		PF3D7_0615000	conserved+Plasmodium+protein%2C+unknown+function	0.646045	0.999954	208.911	0.635431	1.0167	0.309295		PF3D7_0732400	rifin	1.13782	NA	0.708598
PF3D7_1461700	conserved+Plasmodium+protein%2C+unknown+function	1.10731	0.999968	58.0189	0.920641	1.20276	0.229071		PF3D7_1446000	U5+spliceosomal+RNA	1.03659	0.999873	225.508	1.12221	0.923704	0.355641		PF3D7_0700100	erythrocyte+membrane+protein+1%2C+PfEMP1	1.05371	0.999935	17.985	1.36928	0.769535	0.441576		PF3D7_1329800	conserved+Plasmodium+protein%2C+unknown+function	0.852509	0.999871	12.7791	1.29538	0.658114	0.510465		PF3D7_0611000	SNARE+associated+Golgi+protein%2C+putative	0.64412	0.999954	19.2601	1.06609	0.604189	0.545718		PF3D7_1216800	tRNA Proline	1.13144	0.608239	21.1934
PF3D7_0600900	rifin%2C+pseudogene	1.10656	0.999968	2.13768	2.87117	0.385405	0.699937		PF3D7_0111700	conserved+protein%2C+unknown+function	1.02999	0.999873	4.92012	2.48116	0.415124	0.678051		PF3D7_1213300	conserved+Plasmodium+protein%2C+unknown+function	1.0487	0.999935	5.36165	2.02222	0.518587	0.604049		PF3D7_1206500	Tat+binding+protein+1(TBP-1)-interacting+protein%2C+putative	0.850535	0.999871	30.5231	1.03631	0.820735	0.411797		PF3D7_1406500	WD+repeat-containing+protein+65%2C+putative	0.644056	0.999954	48.9548	0.786409	0.818983	0.412796		PF3D7_1037200	conserved Plasmodium protein unknown function	1.12493	0.015248	157.889
PF3D7_1400400	rifin	1.10608	0.999968	16.2062	1.25045	0.884539	0.376406		malmito_rna_16	unspecified+product	1.01804	0.999873	639.347	0.684889	1.48643	0.137167		PF3D7_0727900	conserved+Plasmodium+protein%2C+unknown+function	1.04475	0.999935	69.9389	0.857311	1.21863	0.222984		PF3D7_0407600	conserved+Plasmodium+protein%2C+unknown+function	0.840965	0.999871	3.69809	2.72609	0.308487	0.757712		PF3D7_1361300	conserved+Plasmodium+protein%2C+unknown+function	0.643146	0.999954	32.4485	1.0311	0.623747	0.532794		PF3D7_1103200	tRNA Glycine	1.12431	0.934222	2.2097
PF3D7_1000400	rifin	1.10294	0.999968	6.92496	1.64076	0.672213	0.501448		PF3D7_0829500	conserved+Plasmodium+protein%2C+unknown+function	1.01516	0.999873	93.3529	0.803462	1.26348	0.206416		PF3D7_1139000	unspecified+product	1.04452	0.999935	3.76085	2.36454	0.441742	0.658676		PF3D7_0816500	small+heat+shock+protein+HSP20%2C+putative	0.838778	0.999871	4.30479	2.38759	0.351308	0.725357		PF3D7_1469700	mediator+of+RNA+polymerase+II+transcription+subunit+6%2C+putative	0.642779	0.999954	46.7356	0.85167	0.754727	0.450413		PF3D7_1330900	small nucleolar RNA snoR17	1.12246	NA	1.13967
PF3D7_1007300	RING+zinc+finger+protein%2C+putative	1.09881	0.999968	25.9381	1.06106	1.03558	0.300399		mal_mito_1	unspecified+product	1.00791	0.999873	3392.54	0.569326	1.77036	0.0766665		PF3D7_0805200	gamete+release+protein%2C+putative	1.04343	0.999935	1784.35	0.725713	1.4378	0.150491		PF3D7_0701800	rifin	0.834558	0.999871	2.84999	2.57165	0.324523	0.745542		PF3D7_1428400	WD+and+tetratricopeptide+repeats+protein+1%2C+putative	0.642685	0.999954	40.9464	0.955852	0.672369	0.501349		PF3D7_API05700	small subunit ribosomal RNA	1.11217	0.922436	6.78359
PF3D7_1253700	rifin	1.09737	0.999968	13.338	1.27041	0.863791	0.387702		PF3D7_0604400	conserved+protein%2C+unknown+function	1.00736	0.999873	6.89344	2.00287	0.502961	0.614992		PF3D7_0812900	conserved+Plasmodium+protein%2C+unknown+function	1.03603	0.999935	28.1406	1.15979	0.893284	0.371705		PF3D7_1438200	tRNA+Selenocysteine	0.834558	0.999871	2.84999	2.57165	0.324523	0.745542		PF3D7_0605700	conserved+Plasmodium+protein%2C+unknown+function	0.64045	0.999954	6.39672	1.52217	0.420747	0.67394		PF3D7_0211400	beta-ketoacyl-ACP synthase III	1.11005	0.0270058	156.553
PF3D7_1013800	conserved+Plasmodium+protein%2C+unknown+function	1.09612	0.999968	130.474	0.70282	1.5596	0.118854		PF3D7_0631200	erythrocyte+membrane+protein+1+(PfEMP1)%2C+pseudogene	1.00582	0.999873	4.39559	2.91904	0.344572	0.730416		PF3D7_1365400	adenylyltransferase+and+sulfurtransferase+UBA4%2C+putative	1.03271	0.999935	18.0148	1.22612	0.842262	0.399641		PF3D7_1221400	inner+membrane+complex+protein+1h%2C+putative	0.833892	0.999871	32.0556	0.943749	0.883595	0.376915		PF3D7_1305800	conserved+Plasmodium+protein%2C+unknown+function	0.640396	0.999954	1.79463	2.82041	0.227058	0.820379		PF3D7_1336500	small nucleolar RNA snoR19	1.10858	0.915848	3.00319
PF3D7_0523500	dynein+light+chain+Tctex-type%2C+putative	1.09439	0.999968	13.5867	1.45373	0.752812	0.451563		PF3D7_0411600	tRNA+Glutamic+acid	1.00576	0.999873	15.8599	1.5822	0.635672	0.52499		PF3D7_1447500	inner+membrane+complex+protein%2C+putative	1.03129	0.999935	77.6813	0.821363	1.25558	0.209269		PF3D7_1142500	60S+ribosomal+protein+L28	0.830582	0.999871	1230.91	0.591464	1.40428	0.160235		PF3D7_1456100	serine+hydroxymethyltransferase	0.63683	0.999954	62.0162	0.917423	0.69415	0.487588		PF3D7_1309120	unspecified product	1.09727	0.509178	28.7062
PF3D7_1469200	shewanella-like+protein+phosphatase+1%2C+putative	1.09251	0.999968	40.2968	0.877191	1.24546	0.212962		PF3D7_1438200	tRNA+Selenocysteine	1.00571	0.999873	10.956	1.74199	0.577334	0.563714		PF3D7_0531500	non-coding+RNA	1.03114	0.999935	7.67479	1.81949	0.566722	0.570903		PF3D7_0532900	rifin	0.830498	0.999871	5.56953	1.88181	0.441328	0.658975		PF3D7_1213000	non-coding+RNA	0.63615	0.999954	2.66704	2.20933	0.287938	0.773394		PF3D7_1304800	small nucleolar RNA snoR16	1.09702	0.712238	14.6688
PF3D7_0602300	liver+merozoite+formation+protein%2C+putative	1.08508	0.999968	2.96774	2.49362	0.435143	0.663459		PF3D7_1201300	liver+stage+associated+protein+1	1.00289	0.999873	8.86151	1.60179	0.626108	0.531244		PF3D7_0725700	unspecified+product	1.02933	0.999935	72.4396	0.867908	1.18599	0.235627		PF3D7_1206100	IMP-specific+5'-nucleotidase%2C+putative	0.828398	0.999871	26.8839	0.990912	0.835995	0.403158		PF3D7_0810900	conserved+Plasmodium+protein%2C+unknown+function	0.635414	0.999954	73.572	0.744541	0.85343	0.393421		PF3D7_1453500	NAD(P) transhydrogenase putative	1.09567	0.269478	61.9819
PF3D7_1040100	rifin	1.08363	0.999968	10.4875	1.39375	0.77749	0.43687		PF3D7_1014200	male+gamete+fusion+factor+HAP2%2C+putative	1.00202	0.999873	35.1933	1.0941	0.915842	0.35975		PF3D7_1360300	conserved+Plasmodium+protein%2C+unknown+function	1.02704	0.999935	15.6717	1.33808	0.767544	0.442758		PF3D7_1117200	conserved+Plasmodium+protein%2C+unknown+function	0.822439	0.999871	18.9098	1.09616	0.75029	0.45308		PF3D7_0515500	gametogenesis+essential+protein+1%2C+putative	0.627132	0.999954	19.0213	1.03386	0.606593	0.544121		PF3D7_0629000	glucosamine 6-phosphate N-acetyltransferase	1.0935	0.233715	70.9763
PF3D7_0805000	alpha/beta+hydrolase%2C+putative	1.08126	0.999968	35.3476	0.901426	1.1995	0.230335		mal_mito_3	unspecified+product	1.00009	0.999873	11189.7	0.770992	1.29714	0.194583		PF3D7_1149800	rifin	1.02406	0.999935	6.38815	1.9384	0.5283	0.597291		PF3D7_0300900	stevor	0.821686	0.999871	6.73326	1.94736	0.42195	0.673062		PF3D7_0108900	non-coding+RNA	0.625588	0.999954	7.85829	1.42756	0.438221	0.661226		PF3D7_0300200	rifin	1.09175	0.74561	13.1829
PF3D7_0214500	conserved+Plasmodium+protein%2C+unknown+function	1.07531	0.999968	28.1973	1.02807	1.04595	0.295584		PF3D7_0412900	erythrocyte+membrane+protein+1%2C+PfEMP1	0.990683	0.999873	4.00433	2.2588	0.438588	0.66096		PF3D7_0517500	UTP--glucose-1-phosphate+uridylyltransferase%2C+putative	1.00733	0.999935	22.674	1.13769	0.885421	0.375929		PF3D7_1352600	protein+kinase%2C+putative	0.820479	0.999871	3.1004	3.00502	0.273036	0.784825		PF3D7_0832700	Plasmodium+exported+protein+(PHISTa-like)%2C+unknown+function%2C+pseudogene	0.623463	0.999954	21.8764	1.12151	0.555913	0.578271		PF3D7_0402600	stevor	1.08916	0.838255	6.04881
PF3D7_1460000	biotin--protein+ligase+2	1.07404	0.999968	4.25447	2.02404	0.530643	0.595666		malmito_rna_20	unspecified+product	0.982201	0.999873	1269.91	0.714957	1.37379	0.169507		PF3D7_0202500	early+transcribed+membrane+protein+2	0.997036	0.999935	9617.59	0.733106	1.36002	0.173825		PF3D7_1356500	conserved+Plasmodium+protein%2C+unknown+function	0.818608	0.999871	4.43669	2.08449	0.392714	0.694531		PF3D7_1235100	conserved+protein%2C+unknown+function	0.618232	0.999954	9.77027	1.30592	0.473408	0.635922		PF3D7_1426500	ABC transporter G family member 2	1.08707	0.0534402	131.311
PF3D7_0701200	rifin%2C+pseudogene	1.06923	0.999968	12.4116	1.39635	0.765731	0.443837		PF3D7_1000400	rifin	0.978937	0.999873	8.78816	1.63483	0.598802	0.549305		PF3D7_0412600	rifin%2C+pseudogene	0.974028	0.999935	3.43161	2.7069	0.359832	0.718973		PF3D7_0317100	6-cysteine+protein	0.814692	0.999871	27.8525	0.988585	0.824099	0.409883		PF3D7_0215200	conserved+Plasmodium+protein%2C+unknown+function	0.616629	0.999954	20.2465	1.11469	0.553185	0.580137		PF3D7_0630000	CPW-WPC family protein	1.08677	0.68235	17.6099
PF3D7_0600700	rifin	1.05774	0.999968	37.0474	1.01039	1.04686	0.295164		PF3D7_0600900	rifin%2C+pseudogene	0.977121	0.999873	1.9964	3.05844	0.319484	0.74936		PF3D7_0113400	Plasmodium+exported+protein%2C+unknown+function	0.966266	0.999935	28.7434	1.08076	0.894064	0.371288		PF3D7_0506600	histone+deacetylase%2C+putative%2C+pseudogene	0.811417	0.999871	11.8981	1.60041	0.507004	0.612152		PF3D7_1347000	WD+repeat-containing+protein+92%2C+putative	0.615281	0.999954	20.458	0.985703	0.624206	0.532492		PF3D7_1147100	dynein light chain putative	1.07309	0.883994	3.64215
PF3D7_0828400	mitochondrial+inner+membrane+protein+OXA1%2C+putative	1.0515	0.999968	74.5498	0.757209	1.38866	0.164937		malmito_rna_25	unspecified+product	0.960907	0.999873	270.678	0.80333	1.19616	0.231636		PF3D7_1478700	Plasmodium+exported+protein%2C+unknown+function%2C+pseudogene	0.964512	0.999935	4.62721	2.26624	0.425599	0.6704		PF3D7_0602800	JmjC+domain-containing+protein%2C+putative	0.804572	0.999871	64.0758	0.758686	1.06048	0.288926		PF3D7_1246000	conserved+Plasmodium+protein%2C+unknown+function	0.614608	0.999954	13.4271	1.14766	0.535531	0.592282		PF3D7_0804200	Plasmodium RNA of unknown function RUF3	1.07185	0.932822	2.98793
PF3D7_1312200	conserved+protein%2C+unknown+function	1.05021	0.999968	76.8369	1.09246	0.961333	0.336385		PF3D7_0401500	stevor%2C+pseudogene	0.957205	0.999873	15.1153	1.80185	0.531234	0.595257		PF3D7_1149500	ring-infected+erythrocyte+surface+antigen+2%2C+pseudogene	0.957653	0.999935	3.26355	2.57422	0.372017	0.70988		PF3D7_1310000	ATP+synthase+subunit+O%2C+mitochondrial%2C+putative	0.803203	0.999871	11.2914	1.76323	0.455529	0.648729		PF3D7_0526400	conserved+Plasmodium+protein%2C+unknown+function	0.611809	0.999954	29.0671	0.881381	0.694147	0.48759		PF3D7_0310100	calcium-dependent protein kinase 3	1.0651	0.364521	69.2743
PF3D7_1434900	conserved+Plasmodium+protein%2C+unknown+function	1.04914	0.999968	7.6027	1.57887	0.664487	0.506378		PF3D7_0514700	MORN+repeat+protein%2C+putative	0.950222	0.999873	18.538	1.26313	0.752275	0.451886		PF3D7_0531800	5.8S+ribosomal+RNA	0.954832	0.999935	88.3299	0.801417	1.19143	0.233485		PF3D7_0918400	conserved+Plasmodium+protein%2C+unknown+function	0.801339	0.999871	37.9409	0.847739	0.945266	0.344523		PF3D7_0324200	exported+protein+family+3	0.611124	0.999954	0.897313	3.80569	0.160582	0.872423		PF3D7_0533100	erythrocyte membrane protein 1 (PfEMP1) pseudogene	1.06182	0.612708	91.5749
PF3D7_0804200	Plasmodium+RNA+of+unknown+function+RUF3	1.04588	0.999968	6.05277	1.83179	0.570958	0.568028		PF3D7_0531500	non-coding+RNA	0.948463	0.999873	20.3843	1.18967	0.797251	0.425305		PF3D7_0900600	rifin	0.950907	0.999935	1.28664	4.57683	0.207766	0.835412		PF3D7_1210700	conserved+Plasmodium+protein%2C+unknown+function	0.796762	0.999871	28.714	0.935493	0.851702	0.394379		PF3D7_0901000	rifin	0.611124	0.999954	0.897313	3.80569	0.160582	0.872423		PF3D7_0405300	liver specific protein 2 putative	1.05879	0.114	245.385
PF3D7_0607300	uroporphyrinogen+III+decarboxylase	1.04333	0.999968	55.1302	0.812833	1.28357	0.199293		malmito_rna_RNA22	unspecified+product	0.938547	0.999873	575.701	0.65245	1.4385	0.150293		PF3D7_1142500	60S+ribosomal+protein+L28	0.944233	0.999935	426.401	0.814742	1.15894	0.246483		PF3D7_1104600	radial+spoke+head+protein%2C+putative	0.79668	0.999871	11.7353	1.35927	0.586107	0.557804		PF3D7_1240700	rifin%2C+pseudogene	0.611124	0.999954	0.897313	3.80569	0.160582	0.872423		PF3D7_0511100	conserved Plasmodium protein unknown function	1.05871	0.113199	126.237
PF3D7_1355200	RAP+protein%2C+putative	1.0413	0.999968	33.3435	0.959248	1.08554	0.277684		PF3D7_0621600	tRNA+Serine	0.937389	0.999873	7.07092	1.87882	0.498924	0.617833		PF3D7_1102200	DnaJ+protein%2C+putative	0.934702	0.999935	3.34056	2.92588	0.31946	0.749378		PF3D7_0211700	tyrosine+kinase-like+protein%2C+putative	0.791555	0.999871	67.9491	0.710164	1.11461	0.265018		PF3D7_0627600	conserved+Plasmodium+protein%2C+unknown+function	0.609201	0.999954	60.824	0.732966	0.831145	0.405892		PF3D7_0625100	sphingomyelin synthase 2 putative	1.05201	0.25318	87.0399
PF3D7_0222900	erythrocyte+membrane+protein+1+(PfEMP1)%2C+exon+2%2C+pseudogene	1.03807	0.999968	4.68383	2.28498	0.454303	0.649611		PF3D7_1251000	HSP20-like+chaperone%2C+putative	0.935228	0.999873	16.4094	1.3427	0.696529	0.486098		PF3D7_0301000	acyl-CoA+synthetase	0.930378	0.999935	5.97579	2.04732	0.454438	0.649514		PF3D7_1431900	inner+membrane+complex+suture+component%2C+putative	0.788278	0.999871	36.637	0.934256	0.843749	0.39881		PF3D7_0213200	conserved+protein%2C+unknown+function	0.607392	0.999954	54.9017	0.77758	0.781131	0.434725		PF3D7_0930200	leucine-rich repeat protein	1.05128	0.000582518	1102.66
PF3D7_0211000	non-coding+RNA	1.03751	0.999968	66.5085	1.08427	0.956873	0.338631		PF3D7_API02900	elongation+factor+Tu	0.922098	0.999873	141.891	0.788377	1.16962	0.242156		PF3D7_0700200	rifin	0.930378	0.999935	5.97579	2.04732	0.454438	0.649514		PF3D7_1419200	thioredoxin-like+protein%2C+putative	0.785899	0.999871	29.5187	1.09682	0.716522	0.473669		PF3D7_0824200	conserved+Plasmodium+protein%2C+unknown+function	0.605307	0.999954	190.559	0.712788	0.84921	0.395765		PF3D7_0101000	rifin	1.04433	0.910278	2.91829
PF3D7_1014200	male+gamete+fusion+factor+HAP2%2C+putative	1.03569	0.999968	5.00483	2.04491	0.506474	0.612524		PF3D7_0312600	tRNA+Valine	0.915602	0.999873	83.9355	1.05519	0.867712	0.385552		PF3D7_0112100	conserved+Plasmodium+protein%2C+unknown+function	0.929854	0.999935	4.12188	2.27118	0.409414	0.682236		PF3D7_API04900	large+subunit+ribosomal+RNA	0.784433	0.999871	4.07262	2.19127	0.357981	0.720358		PF3D7_0528600	conserved+Plasmodium+protein%2C+unknown+function	0.60431	0.999954	190.119	0.630784	0.95803	0.338048		PF3D7_API02000	apicoplast ribosomal protein L14	1.02913	NA	1.44771
PF3D7_1367300	conserved+Plasmodium+protein%2C+unknown+function	1.03365	0.999968	15.0251	1.2328	0.838458	0.401773		PF3D7_1238200	conserved+Plasmodium+protein%2C+unknown+function	0.912304	0.999873	5.03935	2.12388	0.429545	0.667527		PF3D7_1001500	early+transcribed+membrane+protein+10.1	0.929721	0.999935	1407	0.671123	1.38532	0.165954		PF3D7_0400900	rifin	0.779794	0.999871	2.39197	2.95701	0.26371	0.792003		PF3D7_1108300	pterin-4a-carbinolamine+dehydratase	0.602223	0.999954	100.556	0.694964	0.866552	0.386188		PF3D7_0606400	conserved Plasmodium protein unknown function	1.02798	0.484775	41.0265
PF3D7_1364700	WD+repeat-containing+protein%2C+putative%2C+pseudogene	1.02962	0.999968	14.8561	1.2263	0.839618	0.401123		PF3D7_0115000	surface-associated+interspersed+protein+1.3+(SURFIN+1.3)	0.905188	0.999873	12.7771	1.58316	0.571759	0.567485		PF3D7_1316300	conserved+Plasmodium+protein%2C+unknown+function	0.922526	0.999935	16.8186	1.60097	0.57623	0.56446		PF3D7_1232300	cytochrome+b5%2C+putative	0.77925	0.999871	13.1066	1.35766	0.573967	0.56599		PF3D7_1216800	tRNA+Proline	0.602028	0.999954	10.5224	1.24742	0.482618	0.629367		PF3D7_1030400	conserved protein unknown function	1.02702	0.150494	97.0198
PF3D7_1016200	Rab3+GTPase-activating+protein+non-catalytic+subunit%2C+putative	1.02958	0.999968	657.12	0.896169	1.14887	0.250608		malmito_rna_LSUF	unspecified+product	0.90509	0.999873	1783.44	0.649557	1.39339	0.163501		PF3D7_1102700	early+transcribed+membrane+protein+11.1	0.921328	0.999935	4776.95	0.688106	1.33893	0.180593		PF3D7_1218700	conserved+Plasmodium+protein%2C+unknown+function	0.77825	0.999871	7.81913	1.64765	0.47234	0.636684		PF3D7_1023500	conserved+Plasmodium+protein%2C+unknown+function	0.601828	0.999954	33.217	0.895498	0.67206	0.501545		PF3D7_1026100	conserved Plasmodium protein unknown function	1.0264	0.0147197	264.278
PF3D7_0601600	tetratricopeptide+repeat+protein%2C+putative	1.02621	0.999968	47.7394	0.843942	1.21597	0.223997		PF3D7_1328700	Plasmodium+RNA+of+unknown+function+RUF1	0.899164	0.999873	53.9049	0.892369	1.00761	0.31364		PF3D7_0730800	unspecified+product	0.91975	0.999935	4866.86	0.685358	1.342	0.179596		PF3D7_1226000	conserved+protein%2C+unknown+function	0.776257	0.999871	16.5375	1.16102	0.668597	0.503753		PF3D7_1253200	hypothetical+protein	0.601023	0.999954	84.7473	0.712571	0.843457	0.398973		PF3D7_1014400	MO15-related protein kinase	1.00999	0.00776019	451.452
PF3D7_1142200	conserved+Plasmodium+protein%2C+unknown+function	1.02204	0.999968	49.7215	0.86036	1.18793	0.234863		mal_rna_9	unspecified+product	0.891605	0.999873	1289.09	0.719665	1.23892	0.215376		PF3D7_0102200	ring-infected+erythrocyte+surface+antigen	0.911365	0.999935	22701.8	0.68996	1.3209	0.186536		PF3D7_1349900	conserved+Plasmodium+protein%2C+unknown+function	0.775868	0.999871	8.06954	1.82117	0.426027	0.670088		PF3D7_0404200	conserved+Plasmodium+protein%2C+unknown+function	0.599764	0.999954	16.5837	1.05213	0.570046	0.568646		PF3D7_0305800	P-loop containing nucleoside triphosphate hydrolase putative	1.00988	0.372788	49.1901
PF3D7_0211500	GAF+domain-related+protein%2C+putative	1.01568	0.999968	33.0945	0.98347	1.03276	0.301718		PF3D7_0714700	tRNA+Asparagine	0.885883	0.999873	0.426425	4.96368	0.178473	0.858352		PF3D7_1438300	tRNA+Methionine	0.906522	0.999935	5.59357	2.7702	0.327241	0.743486		PF3D7_0623400	MEI2-like+RNA-binding+protein%2C+putative	0.76576	0.999871	6.00658	1.93363	0.396022	0.692089		PF3D7_0414200	calmodulin-like+protein	0.59839	0.999954	33.0044	0.873783	0.684826	0.493454		PF3D7_1116200	pyridoxine biosynthesis protein PDX2	1.00396	0.0506819	230.5
PF3D7_0629000	glucosamine+6-phosphate+N-acetyltransferase	1.00183	0.999968	6.52392	1.91275	0.523767	0.60044		PF3D7_1255100	rifin	0.884935	0.999873	4.20958	2.21975	0.398665	0.69014		PF3D7_1122900	dynein+heavy+chain%2C+putative	0.903106	0.999935	43.4358	0.939674	0.961084	0.33651		PF3D7_1031100	conserved+Plasmodium+protein%2C+unknown+function	0.765463	0.999871	17.9713	1.33777	0.572195	0.56719		PF3D7_1106400	conserved+Plasmodium+protein%2C+unknown+function	0.597963	0.999954	36.0001	0.91622	0.652642	0.513987		PF3D7_1410100	alpha/beta hydrolase putative	1.00307	0.144835	96.5982
PF3D7_0512900	AKAP-like+protein	1.00115	0.999968	49.2638	1.01165	0.989617	0.322361		malmito_rna_RNA6	unspecified+product	0.869356	0.999873	1507.13	0.758218	1.14658	0.251556		PF3D7_0114100	Pfmc-2TM+Maurer's+cleft+two+transmembrane+protein	0.901682	0.999935	6.0067	1.92761	0.467773	0.639947		PF3D7_1041000	rifin	0.76444	0.999871	5.48605	1.91844	0.398469	0.690284		PF3D7_1100700	stevor%2C+pseudogene	0.597267	0.999954	13.7749	1.21509	0.491544	0.623042		PF3D7_0705200	conserved Plasmodium protein unknown function	0.997404	0.0871902	134.307
PF3D7_1208200	cysteine+repeat+modular+protein+3	1.00069	0.999968	22.4054	1.17696	0.850229	0.395198		PF3D7_0632300	rifin	0.867522	0.999873	1.14355	4.37628	0.198232	0.842863		PF3D7_API05700	small+subunit+ribosomal+RNA	0.897266	0.999935	2.22198	3.21046	0.279482	0.779875		PF3D7_1346600	conserved+protein%2C+unknown+function	0.763665	0.999871	26.3046	1.1776	0.648492	0.516667		PF3D7_1418200	conserved+Plasmodium+protein%2C+unknown+function	0.596467	0.999954	87.064	0.773094	0.771532	0.440392		PF3D7_1229200	unspecified product	0.995272	0.671706	21.3365
PF3D7_1349900	conserved+Plasmodium+protein%2C+unknown+function	0.998449	0.999968	54.2273	0.834932	1.19585	0.231757		PF3D7_0901300	rifin	0.867522	0.999873	1.14355	4.37628	0.198232	0.842863		PF3D7_1001400	exported+lipase+1	0.895818	0.999935	185.056	0.670787	1.33547	0.181721		PF3D7_1239600	hydroxyethylthiazole+kinase	0.761496	0.999871	38.4593	0.844416	0.901802	0.367162		PF3D7_0521600	conserved+Plasmodium+protein%2C+unknown+function	0.592585	0.999954	30.7368	0.866178	0.684137	0.493889		PF3D7_1359500	conserved Plasmodium protein unknown function	0.98132	0.531793	41.282
PF3D7_1426500	ABC+transporter+G+family+member+2	0.997798	0.999968	27.6043	1.02908	0.969602	0.332245		PF3D7_API03400	tRNA+Tryptophan	0.867522	0.999873	1.14355	4.37628	0.198232	0.842863		PF3D7_1100400	rifin	0.895057	0.999935	2.71224	3.09584	0.289116	0.772493		PF3D7_0922400	para-aminobenzoic+acid+synthetase	0.757672	0.999871	18.6776	1.12055	0.676159	0.49894		PF3D7_1218800	secreted+ookinete+protein%2C+putative	0.590226	0.999954	23.3071	1.06978	0.551726	0.581136		PF3D7_1210200	zinc finger protein putative	0.981114	0.711201	19.0224
PF3D7_0300800	rifin	0.996675	0.999968	51.8331	0.944611	1.05512	0.291372		PF3D7_1240800	Plasmodium+RNA+of+unknown+function+RUF6	0.867118	0.999873	2.28709	3.28816	0.263709	0.792004		PF3D7_0930000	procollagen+lysine+5-dioxygenase%2C+putative	0.893956	0.999935	14.4885	1.33378	0.670241	0.502704		PF3D7_0931000	elongation+factor+Tu%2C+putative	0.755615	0.999871	199.297	0.572775	1.31922	0.187096		PF3D7_1009100	conserved+Plasmodium+membrane+protein%2C+unknown+function	0.590049	0.999954	2.66648	2.75511	0.214166	0.830418		PF3D7_1303900	conserved protein unknown function	0.979559	0.0418509	184.352
PF3D7_1306100	conserved+Plasmodium+protein%2C+unknown+function	0.995	0.999968	20.0445	1.0768	0.924031	0.35547		PF3D7_API04100	30S+ribosomal+protein+S2%2C+putative	0.864349	0.999873	9.51242	1.74095	0.496482	0.619554		PF3D7_0532800	stevor%2C+pseudogene	0.879755	0.999935	6.03773	2.03762	0.431756	0.665919		PF3D7_1470000	autophagy-related+protein+12%2C+putative	0.751484	0.999871	13.8987	1.62745	0.461754	0.644258		PF3D7_0912700	conserved+Plasmodium+protein%2C+unknown+function	0.58713	0.999954	32.9048	0.872422	0.672989	0.500955		PF3D7_1215500	conserved Plasmodium protein unknown function	0.976183	0.0461884	170.99
PF3D7_0602800	JmjC+domain-containing+protein%2C+putative	0.993911	0.999968	143.762	0.760415	1.30706	0.191191		PF3D7_0324400	rifin	0.863056	0.999873	4.56265	2.52543	0.341746	0.732542		PF3D7_0533100	erythrocyte+membrane+protein+1+(PfEMP1)%2C+pseudogene	0.878067	0.999935	60.4473	0.870196	1.00905	0.312953		PF3D7_0514700	MORN+repeat+protein%2C+putative	0.751148	0.999871	8.00215	1.977	0.379943	0.703988		PF3D7_0919200	PPPDE+peptidase%2C+putative	0.586944	0.999954	42.5999	0.819285	0.71641	0.473738		PF3D7_1148600	18S ribosomal RNA	0.976041	0.931351	104.265
PF3D7_0936700	lysophospholipase%2C+putative	0.989172	0.999968	13.1365	1.28027	0.772626	0.439744		PF3D7_0732200	rifin	0.861397	0.999873	38.9786	0.921252	0.935029	0.349773		PF3D7_0900500	rifin	0.876133	0.999935	63.279	0.913693	0.958892	0.337613		PF3D7_0930900	NifU-like+protein%2C+putative	0.750943	0.999871	7.19271	1.73423	0.433012	0.665006		PF3D7_0815700	ubiquitin	0.584329	0.999954	14.8341	1.10455	0.529021	0.596791		PF3D7_0600800	rifin pseudogene	0.975336	NA	1.4172
PF3D7_API02100	apicoplast+ribosomal+protein+S8	0.989046	0.999968	4.60767	2.31455	0.427317	0.669148		mal_rna_14	unspecified+product	0.857527	0.999873	7682.79	0.643721	1.33214	0.182814		PF3D7_0205200	MORN+repeat+protein%2C+putative	0.875485	0.999935	26.2815	1.10354	0.793345	0.427577		PF3D7_0700200	rifin	0.750564	0.999871	1.41975	4.01389	0.186992	0.851667		PF3D7_1246900	RAC-beta+serine/threonine+protein+kinase	0.581534	0.999954	91.9522	0.751374	0.77396	0.438954		PF3D7_0101800	stevor	0.971707	0.931351	2.48722
PF3D7_1334600	MSP7-like+protein	0.983228	0.999968	19.0685	1.13379	0.867208	0.385828		PF3D7_0310100	calcium-dependent+protein+kinase+3	0.85446	0.999873	102.597	0.878847	0.972251	0.330926		PF3D7_0829600	early+transcribed+membrane+protein+8	0.875314	0.999935	36.1751	1.01972	0.858388	0.390678		PF3D7_0518400	cyclin%2C+putative	0.744993	0.999871	6.57824	1.72082	0.432929	0.665066		PF3D7_0604400	conserved+protein%2C+unknown+function	0.576213	0.999954	6.08563	1.56	0.369367	0.711854		PF3D7_1134900	conserved Plasmodium protein unknown function	0.965784	0.146199	103.03
PF3D7_0913500	protease%2C+putative	0.98319	0.999968	232.517	0.809147	1.21509	0.22433		malmito_rna_RNA4	unspecified+product	0.850665	0.999873	1400.9	0.82355	1.03292	0.301639		PF3D7_1322400	conserved+Plasmodium+protein%2C+unknown+function	0.871007	0.999935	38.0838	1.00974	0.862602	0.388356		PF3D7_0308400	U4+spliceosomal+RNA	0.741054	0.999871	21.2421	1.07438	0.689749	0.490352		PF3D7_0403300	conserved+Plasmodium+protein%2C+unknown+function	0.575883	0.999954	217.184	0.741986	0.776137	0.437668		PF3D7_0823600	lipoate-protein ligase B	0.961735	0.453011	58.8349
PF3D7_1038600	Plasmodium+exported+protein%2C+unknown+function	0.979497	0.999968	28.0259	1.096	0.893698	0.371483		PF3D7_0100800	rifin	0.846652	0.999873	1.13201	4.77315	0.177378	0.859211		PF3D7_1148100	non-coding+RNA	0.861801	0.999935	6.35981	1.88027	0.458338	0.646709		PF3D7_1205700	targeted+glyoxalase+II	0.741049	0.999871	14.2929	1.62133	0.457063	0.647626		PF3D7_0114100	Pfmc-2TM+Maurer's+cleft+two+transmembrane+protein	0.575077	0.999954	75.7102	0.724653	0.793589	0.427435		PF3D7_1478900	unspecified product	0.956099	0.00109477	2797.52
PF3D7_1475800	conserved+Plasmodium+protein%2C+unknown+function	0.978571	0.999968	21.9048	1.0483	0.933482	0.350571		mal_rna_8	unspecified+product	0.84621	0.999873	1113.5	0.742175	1.14017	0.254214		PF3D7_0424600	Plasmodium+exported+protein+(PHISTb)	0.861581	0.999935	3850.19	0.67017	1.28561	0.198578		PF3D7_1131300	conserved+Plasmodium+protein%2C+unknown+function	0.740932	0.999871	5.44539	2.10074	0.352701	0.724312		PF3D7_0414500	RNA-binding+protein%2C+putative	0.572712	0.999954	77.7868	0.955954	0.599099	0.549107		PF3D7_0504300	conserved Plasmodium protein unknown function	0.955725	0.109708	211.247
PF3D7_0630800	TPH+domain-containing+protein%2C+putative	0.977691	0.999968	8.48484	1.67104	0.58508	0.558494		PF3D7_1109000	small+nucleolar+RNA+snoR07	0.841399	0.999873	3.74854	2.69293	0.312447	0.754701		PF3D7_1430400	autophagy+protein+5%2C+putative	0.861262	0.999935	38.5278	0.930617	0.925474	0.354719		PF3D7_1024900	conserved+Plasmodium+protein%2C+unknown+function	0.739032	0.999871	25.6578	0.983351	0.751544	0.452325		PF3D7_1479200	Plasmodium+exported+protein+(PHISTa)%2C+unknown+function	0.572458	0.999954	2.61906	2.42093	0.236462	0.813074		PF3D7_1336300	conserved Plasmodium membrane protein unknown function	0.949502	0.0418509	187.981
PF3D7_0422600	conserved+Plasmodium+protein%2C+unknown+function	0.977279	0.999968	44.5995	0.895722	1.09105	0.27525		malmito_rna_RNA14	unspecified+product	0.841287	0.999873	518.275	0.713374	1.17931	0.238276		PF3D7_0817300	conserved+Plasmodium+protein%2C+unknown+function	0.855432	0.999935	516.557	0.609788	1.40284	0.160666		PF3D7_0923700	conserved+protein%2C+unknown+function	0.738712	0.999871	9.57059	1.57947	0.467696	0.640002		PF3D7_1012100	conserved+protein%2C+unknown+function	0.571397	0.999954	275.955	0.761948	0.749915	0.453306		PF3D7_0728500	conserved Plasmodium protein unknown function	0.948316	0.0694706	184.526
PF3D7_0522700	iron-sulfur+cluster+assembly+protein+SufA	0.976312	0.999968	164.637	0.801115	1.21869	0.222961		malmito_rna_RNA5	unspecified+product	0.835993	0.999873	2301.09	0.806705	1.03631	0.30006		PF3D7_1438200	tRNA+Selenocysteine	0.845903	0.999935	4.67407	2.23039	0.379263	0.704493		PF3D7_0307000	small+nucleolar+RNA+snoR03	0.733202	0.999871	7.6417	1.95778	0.374507	0.708028		PF3D7_1464100	conserved+Plasmodium+protein%2C+unknown+function	0.571336	0.999954	57.5238	0.811347	0.704182	0.481319		PF3D7_0801200	5.8S ribosomal RNA	0.945483	0.849941	38.3918
PF3D7_1232300	cytochrome+b5%2C+putative	0.975511	0.999968	28.3805	1.01981	0.95656	0.33879		PF3D7_1148900	Plasmodium+exported+protein%2C+unknown+function	0.835762	0.999873	51.9667	0.847292	0.986392	0.323941		PF3D7_0607100	MYND-type+zinc+finger+protein%2C+putative	0.844179	0.999935	17.5867	1.30676	0.646008	0.518274		PF3D7_1457800	conserved+Plasmodium+protein%2C+unknown+function	0.730073	0.999871	27.7901	0.980251	0.744782	0.456404		PF3D7_0904400	signal+peptidase+complex+subunit+3%2C+putative	0.569324	0.999954	99.4419	0.755369	0.753703	0.451027		PF3D7_0512900	AKAP-like protein	0.9442	0.0534402	258.412
PF3D7_1103900	RIIa+domain-containing+protein%2C+putative	0.973705	0.999968	50.2588	0.908201	1.07213	0.283664		PF3D7_0620800	tRNA+Alanine	0.832704	0.999873	22.3151	1.60773	0.517939	0.604501		PF3D7_0108500	EELM2+domain-containing+protein%2C+putative	0.840627	0.999935	4161.26	0.751707	1.11829	0.263443		PF3D7_1002600	conserved+Plasmodium+protein%2C+unknown+function	0.722414	0.999871	12.3422	1.51008	0.478395	0.632369		PF3D7_0512500	conserved+Plasmodium+protein%2C+unknown+function	0.564124	0.999954	94.3819	0.70764	0.79719	0.425341		PF3D7_1141900	inner membrane complex protein 1b putative	0.939361	0.862146	7.43546
PF3D7_1234400	microgamete+surface+protein+MiGS%2C+putative	0.972903	0.999968	12.5179	1.29019	0.754078	0.450802		malmito_rna_10	unspecified+product	0.831424	0.999873	1613.05	0.657265	1.26498	0.20588		PF3D7_0604800	RAP+protein%2C+putative	0.84025	0.999935	23.7701	1.13294	0.741651	0.458299		PF3D7_1128600	CCR4-NOT+transcription+complex+subunit+2%2C+putative	0.717902	0.999871	37.0662	0.860444	0.834339	0.40409		PF3D7_0405800	conserved+protein%2C+unknown+function	0.562003	0.999954	75.519	0.875732	0.641753	0.521034		PF3D7_1370000	tRNA Arginine	0.936436	NA	1.58265
PF3D7_0905600	WD+repeat-containing+protein+66%2C+putative	0.972008	0.999968	36.3244	0.956788	1.01591	0.309673		PF3D7_0627000	conserved+Plasmodium+protein%2C+unknown+function	0.824955	0.999873	9.32998	1.63794	0.503654	0.614505		PF3D7_0708100	DNA-directed+RNA+polymerases+I%2C+II%2C+and+III+subunit+RPABC5%2C+putative	0.839556	0.999935	169.039	0.710774	1.18119	0.237529		PF3D7_0530200	phosphoenolpyruvate/phosphate+translocator	0.716116	0.999871	35.7202	0.893627	0.801359	0.422924		PF3D7_0222100	Pfmc-2TM+Maurer's+cleft+two+transmembrane+protein	0.561946	0.999954	113.722	0.709365	0.792182	0.428254		PF3D7_0900600	rifin	0.936068	0.911212	3.78139
PF3D7_0923700	conserved+protein%2C+unknown+function	0.970416	0.999968	6.0875	1.73375	0.559722	0.575669		mal_rna_12	unspecified+product	0.823731	0.999873	1296.44	0.799487	1.03032	0.302858		PF3D7_1038400	gametocyte-specific+protein	0.834898	0.999935	130.746	0.927934	0.899739	0.368259		PF3D7_1210900	GPI+mannosyltransferase+1	0.712321	0.999871	24.88	1.11794	0.637172	0.524013		PF3D7_0213000	conserved+protein%2C+unknown+function	0.56175	0.999954	111.204	0.907392	0.619083	0.535862		PF3D7_1210500	conserved Plasmodium protein unknown function	0.935943	0.777045	17.4646
PF3D7_1236600	p25-alpha+family+protein%2C+putative	0.969265	0.999968	2.19969	2.8505	0.340033	0.733832		PF3D7_1107600	conserved+Plasmodium+protein%2C+unknown+function	0.819333	0.999873	19.302	1.16162	0.705338	0.4806		PF3D7_1477900	acyl-CoA+synthetase%2C+pseudogene	0.834734	0.999935	17.3495	1.32157	0.631623	0.527633		PF3D7_0104700	major+facilitator+superfamily-related+transporter%2C+putative	0.7112	0.999871	2.09313	2.89484	0.245679	0.805931		PF3D7_0220400	DnaJ+protein%2C+putative%2C+pseudogene	0.561578	0.999954	43.1011	0.93684	0.599438	0.548881		PF3D7_1130300	small nucleolar RNA snoR13	0.933204	0.677415	26.2705
PF3D7_1118900	conserved+protein%2C+unknown+function	0.965345	0.999968	50.6618	0.889394	1.0854	0.277746		PF3D7_1006000	IMP1-like+protein%2C+putative	0.817693	0.999873	59.0907	1.03017	0.793742	0.427346		PF3D7_1239300	conserved+Plasmodium+protein%2C+unknown+function	0.832983	0.999935	11.663	1.45603	0.572093	0.567259		PF3D7_0618400	LMBR1+domain-containing+protein%2C+putative	0.709705	0.999871	5.27845	1.94842	0.364246	0.715674		PF3D7_0900300	rifin	0.561131	0.999954	1.67433	2.88694	0.194369	0.845887		PF3D7_1412200	conserved Plasmodium protein unknown function	0.92796	0.0148421	440.236
PF3D7_0904300	conserved+protein%2C+unknown+function	0.962136	0.999968	10.968	1.35614	0.709465	0.478036		PF3D7_0401400	rifin	0.810349	0.999873	6.67884	1.92347	0.421296	0.673539		PF3D7_1478000	Plasmodium+exported+protein+(PHISTa)%2C+unknown+function	0.831251	0.999935	78.3417	0.9004	0.923201	0.355902		PF3D7_0318100	stomatin-like+protein%2C+putative	0.707995	0.999871	46.1824	0.793399	0.892357	0.372202		PF3D7_0508400	conserved+protein%2C+unknown+function	0.561029	0.999954	13.1337	1.14241	0.491092	0.623361		PF3D7_0421400	Plasmodium RNA of unknown function RUF6	0.924631	0.946269	4.69788
PF3D7_1215500	conserved+Plasmodium+protein%2C+unknown+function	0.956221	0.999968	14.0013	1.23072	0.776958	0.437183		PF3D7_0305800	P-loop+containing+nucleoside+triphosphate+hydrolase%2C+putative	0.809381	0.999873	87.859	0.851925	0.950062	0.342081		PF3D7_API00500	unspecified+product	0.823954	0.999935	0.299091	4.8674	0.16928	0.865576		PF3D7_0723200	conserved+Plasmodium+protein%2C+unknown+function	0.707078	0.999871	5.21323	1.97523	0.357973	0.720363		PF3D7_0528300	conserved+protein%2C+unknown+function	0.55997	0.999954	26.1266	1.03409	0.54151	0.588156		PF3D7_0317100	6-cysteine protein	0.919209	0.169208	137.183
PF3D7_1480000	rifin	0.955881	0.999968	42.5051	0.864389	1.10585	0.268793		malmito_SSUB	unspecified+product	0.806947	0.999873	2234.76	0.855556	0.943184	0.345587		PF3D7_1137000	U2+spliceosomal+RNA	0.822758	0.999935	525.113	0.852862	0.964702	0.334694		PF3D7_0413100	erythrocyte+membrane+protein+1%2C+PfEMP1	0.701898	0.999871	29.891	0.969773	0.723776	0.469203		PF3D7_1448800	Appr-1-p+processing+domain+protein	0.559816	0.999954	174.447	0.653894	0.856127	0.391927		PF3D7_API03600	chaperone protein ClpM	0.918644	0.931979	78.7554
PF3D7_1348700	WD+repeat-containing+protein+16%2C+putative	0.95426	0.999968	11.826	1.31717	0.724479	0.468772		PF3D7_1447600	conserved+protein%2C+unknown+function	0.798995	0.999873	25.0431	1.11178	0.718663	0.472349		PF3D7_0412700	erythrocyte+membrane+protein+1%2C+PfEMP1	0.822549	0.999935	76.8415	0.76259	1.07862	0.280755		PF3D7_1471500	transmembrane+protein+43%2C+putative	0.701802	0.999871	30.6586	0.947246	0.740887	0.458762		PF3D7_1213200	mediator+of+RNA+polymerase+II+transcription+subunit+18%2C+putative	0.559098	0.999954	179.35	0.731491	0.764326	0.444673		PF3D7_0632500	erythrocyte membrane protein 1 PfEMP1	0.916057	0.425392	81.3396
PF3D7_1236300	conserved+protein%2C+unknown+function	0.951709	0.999968	56.5587	0.889052	1.07048	0.284405		PF3D7_1448900	conserved+protein%2C+unknown+function	0.79886	0.999873	683.051	0.686689	1.16335	0.244687		PF3D7_0617700	rifin	0.820749	0.999935	13.6558	1.38706	0.59172	0.554038		PF3D7_1464300	conserved+Plasmodium+protein%2C+unknown+function	0.691558	0.999871	21.435	1.07457	0.643565	0.519857		PF3D7_1346800	6-cysteine+protein+P47	0.558415	0.999954	8.51389	1.57555	0.354425	0.723021		PF3D7_1418800	signal recognition particle RNA	0.915855	0.931351	6058.66
PF3D7_1424800	non-coding+RNA	0.951114	0.999968	4.13012	2.46873	0.385264	0.700042		PF3D7_0308400	U4+spliceosomal+RNA	0.795199	0.999873	5.13138	2.0241	0.392866	0.694418		PF3D7_0725400	conserved+Plasmodium+protein%2C+unknown+function	0.817143	0.999935	9722.41	0.711235	1.14891	0.250595		PF3D7_0626600	conserved+Plasmodium+protein%2C+unknown+function	0.690308	0.999871	10.1291	1.52708	0.452045	0.651237		PF3D7_1216100	conserved+protein%2C+unknown+function	0.557555	0.999954	11.1743	1.23937	0.449869	0.652805		PF3D7_1031000	ookinete surface protein P25	0.91434	0.0868783	154.603
PF3D7_0809700	RuvB-like+helicase+1	0.95023	0.999968	27.7358	0.987362	0.962393	0.335852		PF3D7_0626500	conserved+Plasmodium+protein%2C+unknown+function	0.790139	0.999873	27.8886	1.14087	0.692573	0.488578		PF3D7_1308600	conserved+Plasmodium+protein%2C+unknown+function	0.809024	0.999935	16.1238	1.31174	0.616754	0.537397		PF3D7_1031000	ookinete+surface+protein+P25	0.686867	0.999871	66.2466	0.757239	0.907069	0.36437		PF3D7_1366700	conserved+Plasmodium+protein%2C+unknown+function	0.556819	0.999954	104.268	0.671524	0.829187	0.406999		PF3D7_1127700	conserved Plasmodium protein unknown function	0.913596	0.723672	19.6514
PF3D7_1435200	conserved+protein%2C+unknown+function	0.949406	0.999968	49.3228	0.81945	1.15859	0.246623		PF3D7_0903700	alpha+tubulin+1	0.787677	0.999873	5289.53	0.738049	1.06724	0.285862		PF3D7_1403200	EGF+domain-containing+protein%2C+putative	0.807298	0.999935	13.1966	1.41912	0.568873	0.569443		PF3D7_1109100	conserved+Plasmodium+protein%2C+unknown+function	0.685685	0.999871	25.239	1.0477	0.654469	0.512809		PF3D7_0718600	conserved+Plasmodium+protein%2C+unknown+function	0.55646	0.999954	60.9067	0.750536	0.741417	0.458441		PF3D7_0628000	6-pyruvoyltetrahydropterin synthase	0.911788	0.0445129	269.466
PF3D7_1300400	rifin	0.94851	0.999968	28.2821	1.15038	0.824523	0.409643		PF3D7_0402900	probable+protein%2C+unknown+function	0.777995	0.999873	8.76727	1.64991	0.471536	0.637258		PF3D7_1434500	dynein-related+AAA-type+ATPase%2C+putative	0.806773	0.999935	305.5	0.596582	1.35233	0.176271		PF3D7_1105200	WD+repeat-containing+protein+WRAP73%2C+putative	0.685299	0.999871	15.3226	1.26323	0.5425	0.587474		PF3D7_0819800	conserved+Plasmodium+protein%2C+unknown+function	0.554931	0.999954	37.2303	0.813808	0.681894	0.495306		PF3D7_1207800	conserved Plasmodium protein unknown function	0.909953	0.252477	99.7674
PF3D7_1037900	conserved+Plasmodium+protein%2C+unknown+function	0.94827	0.999968	57.245	1.12062	0.846199	0.397442		malmito_rna_RNA11	unspecified+product	0.777369	0.999873	1008.11	0.610335	1.27368	0.202778		PF3D7_1025300	conserved+protein%2C+unknown+function	0.805875	0.999935	78.7047	0.7792	1.03423	0.301027		PF3D7_1477200	Plasmodium+exported+protein+(hyp15)%2C+unknown+function	0.683466	0.999871	2.41022	3.21674	0.212471	0.831739		PF3D7_1023400	HORMA+domain+protein%2C+putative	0.554205	0.999954	207.651	0.668479	0.829053	0.407075		PF3D7_0322600	conserved Plasmodium protein unknown function	0.905173	0.441097	51.6383
PF3D7_1206900	conserved+Plasmodium+protein%2C+unknown+function	0.946325	0.999968	55.7292	0.923517	1.0247	0.305507		PF3D7_0413100	erythrocyte+membrane+protein+1%2C+PfEMP1	0.777063	0.999873	3.28281	2.48873	0.312233	0.754864		PF3D7_1249000	conserved+Plasmodium+membrane+protein%2C+unknown+function	0.804523	0.999935	28.4478	1.0847	0.741699	0.45827		PF3D7_0204900	2-methoxy-6-polyprenyl-1%2C4-benzoquinol+methylase%2C+mitochondrial%2C+putative	0.682891	0.999871	38.4069	0.882177	0.774098	0.438873		PF3D7_1455900	polyprenol+reductase%2C+putative	0.553265	0.999954	102.147	0.688721	0.803322	0.421789		PF3D7_0600200	erythrocyte membrane protein 1 PfEMP1	0.897594	0.705108	35.9566
PF3D7_1227000	conserved+Plasmodium+protein%2C+unknown+function	0.943746	0.999968	6.22213	1.87239	0.504031	0.614239		PF3D7_1418500	5S+ribosomal+RNA	0.776439	0.999873	2.1901	3.33264	0.23298	0.815777		PF3D7_1446000	U5+spliceosomal+RNA	0.80041	0.999935	135.676	1.26122	0.63463	0.52567		PF3D7_0514900	conserved+Plasmodium+protein%2C+unknown+function	0.679601	0.999871	127.947	0.744049	0.913382	0.361042		PF3D7_1132100	RNA-binding+protein%2C+putative	0.552827	0.999954	6.95748	1.50397	0.367578	0.713188		PF3D7_1316000	protein kinase putative	0.897576	0.264591	140.555
PF3D7_0506000	conserved+Plasmodium+protein%2C+unknown+function	0.943303	0.999968	316.007	0.702106	1.34353	0.179099		PF3D7_0937100	Plasmodium+exported+protein%2C+unknown+function	0.77556	0.999873	7.55338	2.2269	0.348269	0.727638		PF3D7_0102700	merozoite-associated+tryptophan-rich+antigen	0.800023	0.999935	351.629	0.732979	1.09147	0.275067		PF3D7_0916600	methyltransferase%2C+putative	0.679541	0.999871	91.6361	0.731513	0.928952	0.352914		PF3D7_0425500	stevor	0.552734	0.999954	110.55	0.796869	0.693632	0.487913		PF3D7_0311400	kinase-related protein PKRP putative	0.889765	0.319103	133.691
PF3D7_1224200	BRO1+domain-containing+protein%2C+putative	0.941607	0.999968	64.6189	0.770806	1.22159	0.221864		PF3D7_1141900	inner+membrane+complex+protein+1b%2C+putative	0.774525	0.999873	9.10824	1.59302	0.486199	0.626826		PF3D7_1005200	conserved+Plasmodium+protein%2C+unknown+function	0.793126	0.999935	21.612	1.17065	0.677506	0.498085		PF3D7_0626000	conserved+Plasmodium+protein%2C+unknown+function	0.679144	0.999871	341.808	0.67517	1.00589	0.314471		PF3D7_1424500	small+nucleolar+RNA+snoR27	0.551134	0.999954	41.0971	0.831764	0.662609	0.507581		PF3D7_1130800	armadillo repeat protein PF16 putative	0.888165	0.40152	110.454
PF3D7_0620000	PIMMS43+protein	0.941521	0.999968	17.0661	1.18787	0.792611	0.428004		PF3D7_0901600	stevor	0.772707	0.999873	19.0265	1.34852	0.573004	0.566642		PF3D7_1238200	conserved+Plasmodium+protein%2C+unknown+function	0.79281	0.999935	3.31042	2.55752	0.309992	0.756567		PF3D7_0600500	rifin	0.6787	0.999871	17.2298	1.24899	0.543399	0.586855		PF3D7_0800700	surface-associated+interspersed+protein+8.3+(SURFIN+8.3)	0.550281	0.999954	27.3985	0.987135	0.557453	0.577218		PF3D7_0731700	Plasmodium exported protein (hyp9) unknown function	0.88654	0.538927	104.07
PF3D7_1418600	5S+ribosomal+RNA	0.939189	0.999968	8.7998	1.71526	0.547551	0.584		PF3D7_1424300	small+nucleolar+RNA+snoR26	0.771471	0.999873	20.8467	1.42461	0.54153	0.588142		PF3D7_1400800	rifin	0.792577	0.999935	1.13442	4.70849	0.168329	0.866324		PF3D7_0924200	heptatricopeptide+repeat-containing+protein%2C+putative	0.678425	0.999871	98.7042	0.741382	0.915082	0.360149		PF3D7_0312700	tRNA+Isoleucine	0.549264	0.999954	3.39607	2.15847	0.254468	0.799134		PF3D7_1300300	erythrocyte membrane protein 1 PfEMP1	0.884855	0.793416	40.6478
PF3D7_0624800	conserved+Plasmodium+protein%2C+unknown+function	0.938871	0.999968	10.3314	1.40734	0.667124	0.504693		malmito_rna_RNA7	unspecified+product	0.763234	0.999873	2899.27	0.610075	1.25105	0.210917		PF3D7_0601500	Plasmodium+exported+protein+(PHISTb)%2C+unknown+function	0.791462	0.999935	5.44927	2.029	0.390075	0.696481		PF3D7_1455900	polyprenol+reductase%2C+putative	0.676912	0.999871	59.7733	0.78627	0.860915	0.389285		PF3D7_1470400	mitochondrial+pyruvate+carrier+protein+2%2C+putative	0.549092	0.999954	94.957	0.711526	0.771711	0.440285		PF3D7_1366700	conserved Plasmodium protein unknown function	0.880852	0.0620384	293.37
PF3D7_0826200	alpha/beta+hydrolase%2C+putative	0.933616	0.999968	8.52528	1.95712	0.477035	0.633337		malmito_rna_SSUF	unspecified+product	0.758603	0.999873	1154.47	0.689124	1.10082	0.270974		PF3D7_1127200	conserved+Plasmodium+protein%2C+unknown+function	0.789119	0.999935	2.77418	3.06747	0.257254	0.796983		PF3D7_0823600	lipoate-protein+ligase+B	0.675421	0.999871	24.1049	1.14368	0.590568	0.55481		PF3D7_0817400	phosphatase%2C+putative	0.548286	0.999954	99.3952	0.761568	0.719944	0.47156		PF3D7_1111000	tRNA m5C-methyltransferase putative	0.880199	0.0361692	288.113
PF3D7_1231700	conserved+protein%2C+unknown+function	0.932602	0.999968	101.375	0.806582	1.15624	0.247583		PF3D7_1350600	conserved+Plasmodium+protein%2C+unknown+function	0.743491	0.999873	24.7593	1.13855	0.653014	0.513747		PF3D7_1329800	conserved+Plasmodium+protein%2C+unknown+function	0.788869	0.999935	41.5911	0.958546	0.822985	0.410517		PF3D7_0109300	elongation+of+fatty+acids+protein%2C+putative	0.6716	0.999871	14.4431	1.61547	0.415729	0.677608		PF3D7_0205100	conserved+Plasmodium+protein%2C+unknown+function	0.544763	0.999954	30.1076	0.922463	0.590552	0.55482		PF3D7_0200600	rifin	0.878256	NA	0.570314
PF3D7_1455900	polyprenol+reductase%2C+putative	0.930972	0.999968	159.642	0.6546	1.4222	0.154968		PF3D7_0408700	perforin-like+protein+1	0.742137	0.999873	71.6979	0.981453	0.756161	0.449553		PF3D7_0711900	rifin%2C+pseudogene	0.787139	0.999935	1.67067	3.98566	0.197493	0.843442		PF3D7_0936700	lysophospholipase%2C+putative	0.667245	0.999871	15.4117	1.19636	0.557728	0.57703		PF3D7_0623400	MEI2-like+RNA-binding+protein%2C+putative	0.544211	0.999954	6.01275	1.56752	0.347179	0.728457		PF3D7_API01400	ribosomal protein L23 putative	0.878256	NA	0.570314
PF3D7_1449600	conserved+protein%2C+unknown+function	0.929751	0.999968	45.9414	0.903714	1.02881	0.303568		PF3D7_1438300	tRNA+Methionine	0.731088	0.999873	2.13927	2.9665	0.246448	0.805335		PF3D7_1002100	EMP1-trafficking+protein	0.782467	0.999935	1447.62	0.654738	1.19508	0.232054		PF3D7_0826200	alpha/beta+hydrolase%2C+putative	0.665617	0.999871	16.3067	1.17899	0.564565	0.57237		PF3D7_0219400	ribosome+associated+membrane+protein+RAMP4%2C+putative	0.54387	0.999954	635.807	0.648826	0.838236	0.401898		PF3D7_0526600	conserved Plasmodium protein unknown function	0.874269	0.342306	1050.15
PF3D7_0100800	rifin	0.928376	0.999968	5.17773	1.98562	0.467551	0.640106		PF3D7_0218900	Plasmodium+RNA+of+unknown+function+RUF2	0.729916	0.999873	22.9989	1.30394	0.559779	0.575631		PF3D7_0827200	conserved+Plasmodium+protein%2C+unknown+function	0.781127	0.999935	20.0033	1.22962	0.635258	0.52526		PF3D7_0504500	MOLO1+domain-containing+protein%2C+putative	0.665041	0.999871	35.5308	0.892774	0.744915	0.456323		PF3D7_1456200	conserved+Plasmodium+protein%2C+unknown+function	0.542817	0.999954	76.477	0.865782	0.626967	0.530681		PF3D7_0805400	N-acetyltransferase GNAT family putative	0.871141	0.100681	1079.35
PF3D7_1346200	nuclear+import+protein+MOG1%2C+putative	0.927425	0.999968	45.6894	1.01786	0.911156	0.362213		PF3D7_0819400	perforin-like+protein+4	0.727694	0.999873	17.495	1.23208	0.59062	0.554775		PF3D7_0315200	circumsporozoite-+and+TRAP-related+protein	0.780988	0.999935	47.2807	0.930473	0.839345	0.401276		PF3D7_0531200	ribosomal+protein+S16%2C+mitochondrial%2C+putative	0.664892	0.999871	7.89771	1.60522	0.414205	0.678724		PF3D7_1113900	mitogen-activated+protein+kinase+2	0.542575	0.999954	13.9102	1.11665	0.485894	0.627042		PF3D7_1328600	conserved Plasmodium protein unknown function	0.868728	0.369846	103.283
PF3D7_1121400	WD+repeat-containing+protein%2C+putative	0.924224	0.999968	6.81411	1.69362	0.545711	0.585265		PF3D7_1041200	rifin	0.725827	0.999873	20.7275	1.2096	0.600055	0.54847		PF3D7_0425800	erythrocyte+membrane+protein+1%2C+PfEMP1	0.776254	0.999935	31.4691	1.03427	0.750532	0.452935		PF3D7_0719200	NIMA+related+kinase+4	0.66484	0.999871	28.6117	0.940774	0.706695	0.479756		PF3D7_1028100	protoporphyrinogen+oxidase	0.541515	0.999954	16.3141	1.05095	0.515264	0.606368		PF3D7_0212800	multidrug efflux pump putative	0.868461	0.0115791	436.213
PF3D7_1100600	Plasmodium+exported+protein+(PHISTa)%2C+unknown+function%2C+pseudogene	0.923645	0.999968	17.1512	1.49654	0.617186	0.537112		PF3D7_0628400	protease%2C+putative	0.718749	0.999873	38.8281	1.06495	0.674912	0.499731		PF3D7_0936400	ring-exported+protein+4	0.775542	0.999935	62.3591	0.860443	0.901328	0.367414		PF3D7_1306000	conserved+Plasmodium+protein%2C+unknown+function	0.663934	0.999871	28.1313	0.976974	0.679582	0.496769		PF3D7_0528900	conserved+protein%2C+unknown+function	0.53907	0.999954	28.0552	0.976656	0.551955	0.580979		PF3D7_0701100	rifin	0.866132	0.712238	23.8548
PF3D7_0919200	PPPDE+peptidase%2C+putative	0.920654	0.999968	47.3799	0.892901	1.03108	0.302503		PF3D7_1342700	DNA-directed+RNA+polymerases+I%2C+II%2C+and+III+subunit+RPABC4%2C+putative	0.717132	0.999873	951.248	0.54933	1.30547	0.191734		PF3D7_1200700	acyl-CoA+synthetase	0.774987	0.999935	1924.75	0.613087	1.26407	0.206204		PF3D7_API04300	DNA-directed+RNA+polymerase+subunit+beta'%2C+putative	0.663521	0.999871	5.84378	2.49951	0.26546	0.790655		PF3D7_0931300	conserved+Plasmodium+protein%2C+unknown+function	0.536972	0.999954	74.3831	0.841868	0.637834	0.523582		PF3D7_0827400	conserved Plasmodium protein unknown function	0.865529	0.270261	94.9032
PF3D7_1341400	small+nucleolar+RNA+snoR20	0.917372	0.999968	52.197	0.909836	1.00828	0.313319		PF3D7_0812800	conserved+protein%2C+unknown+function	0.714557	0.999873	141.482	0.696218	1.02634	0.304731		PF3D7_1101700	Pfmc-2TM+Maurer's+cleft+two+transmembrane+protein	0.772208	0.999935	2.48301	3.09051	0.249864	0.802693		PF3D7_0718300	cysteine+repeat+modular+protein+2	0.662024	0.999871	7.60519	1.70329	0.388675	0.697517		PF3D7_1145000	conserved+Plasmodium+protein%2C+unknown+function	0.536151	0.999954	21.8296	0.978872	0.547724	0.583882		PF3D7_1005300	conserved Plasmodium protein unknown function	0.864338	0.759431	17.5656
PF3D7_0301500	Plasmodium+exported+protein%2C+unknown+function	0.913374	0.999968	359.359	0.774851	1.17877	0.238488		PF3D7_1213500	integral+membrane+protein+GPR180%2C+putative	0.713341	0.999873	102.144	0.684951	1.04145	0.297667		PF3D7_1242100	conserved+Plasmodium+protein%2C+unknown+function	0.765963	0.999935	13.1441	1.72784	0.443306	0.657544		PF3D7_1320200	TBC+domain+protein%2C+putative	0.661088	0.999871	27.2775	0.985068	0.671109	0.502151		PF3D7_1459500	conserved+Plasmodium+protein%2C+unknown+function	0.535823	0.999954	42.5004	0.803649	0.666738	0.504939		PF3D7_0112400	unspecified product	0.861743	0.931351	3.35033
PF3D7_0222400	rifin%2C+pseudogene	0.912602	0.999968	0.601579	4.81915	0.18937	0.849803		PF3D7_1109700	small+nucleolar+RNA+snoR11	0.708734	0.999873	160.348	1.20156	0.589847	0.555294		PF3D7_0702200	lysophospholipase%2C+putative	0.765658	0.999935	920.473	0.742704	1.03091	0.302585		PF3D7_0219000	small+nucleolar+RNA+snoR01	0.660592	0.999871	0.709877	4.8565	0.136022	0.891804		PF3D7_1416700	conserved+protein%2C+unknown+function	0.5348	0.999954	58.205	0.835872	0.639811	0.522295		PF3D7_0920300	conserved Plasmodium protein unknown function	0.858135	0.0354336	339.547
PF3D7_1101400	rifin%2C+pseudogene	0.912602	0.999968	0.601579	4.81915	0.18937	0.849803		PF3D7_0708200	conserved+Plasmodium+protein%2C+unknown+function	0.706123	0.999873	36.1469	0.97342	0.725405	0.468204		PF3D7_1401400	early+transcribed+membrane+protein+14.1	0.763945	0.999935	2639.91	0.759569	1.00576	0.31453		PF3D7_0615200	conserved+protein%2C+unknown+function	0.659218	0.999871	25.9678	1.00848	0.653673	0.513323		PF3D7_0928100	conserved+Plasmodium+protein%2C+unknown+function	0.532751	0.999954	26.0016	0.963933	0.552684	0.580479		PF3D7_0401200	rifin	0.854111	NA	0.277528
PF3D7_1228200	conserved+Plasmodium+protein%2C+unknown+function	0.908659	0.999968	110.818	0.692717	1.31173	0.189611		PF3D7_0115600	rifin	0.704366	0.999873	128.388	0.877465	0.802728	0.422132		PF3D7_1312500	conserved+Plasmodium+protein%2C+unknown+function	0.762446	0.999935	620.374	0.698111	1.09215	0.274765		PF3D7_1101300	rifin	0.658535	0.999871	2.95315	2.71492	0.242561	0.808346		PF3D7_0713100	Pfmc-2TM+Maurer's+cleft+two+transmembrane+protein	0.532258	0.999954	196.736	0.697871	0.762688	0.445649		PF3D7_0702700	tRNA Alanine	0.854111	NA	0.277528
PF3D7_0308300	conserved+Plasmodium+protein%2C+unknown+function	0.903705	0.999968	36.3897	0.888198	1.01746	0.308935		PF3D7_1418600	5S+ribosomal+RNA	0.701911	0.999873	2.82177	3.03754	0.231079	0.817254		PF3D7_1104500	WD+repeat-containing+protein%2C+putative	0.76042	0.999935	9.56488	1.59156	0.477783	0.632805		PF3D7_1240200	erythrocyte+membrane+protein+1+(PfEMP1)%2C+pseudogene	0.6583	0.999871	89.4057	0.726005	0.906743	0.364542		PF3D7_1308100	CCAAT-binding+transcription+factor%2C+putative	0.531338	0.999954	100.234	0.809397	0.656461	0.511527		PF3D7_0707000	tRNA Lysine	0.854111	NA	0.277528
PF3D7_0200200	rifin	0.903238	0.999968	11.1717	1.35538	0.66641	0.505149		PF3D7_1335000	MSP7-like+protein	0.701824	0.999873	93.9679	1.08135	0.649024	0.516323		PF3D7_1450900	acetyl-CoA+acetyltransferase%2C+putative	0.759464	0.999935	47.2979	0.882954	0.86014	0.389712		PF3D7_0605700	conserved+Plasmodium+protein%2C+unknown+function	0.65769	0.999871	16.4554	1.2034	0.546526	0.584704		PF3D7_1340000	secreted+ookinete+protein%2C+putative	0.530914	0.999954	43.9346	0.986175	0.538357	0.59033		PF3D7_0730600	tRNA Valine	0.854111	NA	0.277528
PF3D7_1347800	leucine-rich+repeat+protein	0.90015	0.999968	15.4397	1.21409	0.741417	0.45844		PF3D7_1304800	small+nucleolar+RNA+snoR16	0.696295	0.999873	9.8597	1.55926	0.446555	0.655197		PF3D7_0210800	conserved+Plasmodium+protein%2C+unknown+function	0.756045	0.999935	63.6982	0.964584	0.783804	0.433155		PF3D7_0900600	rifin	0.657292	0.999871	3.85237	2.56287	0.256467	0.79759		PF3D7_1363800	nuclear+fusion+protein%2C+putative	0.528839	0.999954	62.5343	0.721629	0.732841	0.463655		PF3D7_0732800	erythrocyte membrane protein 1 (PfEMP1) exon 2	0.854111	NA	0.277528
PF3D7_0919500	major+facilitator+superfamily+domain-containing+protein%2C+putative	0.900104	0.999968	33.8464	0.946069	0.951415	0.341394		PF3D7_0425600	rifin%2C+pseudogene	0.694815	0.999873	8.80161	1.6295	0.426396	0.669819		PF3D7_0412200	conserved+Plasmodium+protein%2C+unknown+function	0.755232	0.999935	15.1831	1.34705	0.560658	0.575031		PF3D7_1204100	conserved+Plasmodium+protein%2C+unknown+function	0.656631	0.999871	40.6143	0.842262	0.779604	0.435624		PF3D7_1235800	peptidase%2C+putative	0.528637	0.999954	25.0069	0.950469	0.556186	0.578084		PF3D7_1369900	tRNA Tryptophan	0.854111	NA	0.277528
PF3D7_1421300	conserved+Plasmodium+protein%2C+unknown+function	0.899208	0.999968	32.1732	0.979013	0.918484	0.358366		PF3D7_1311100	meiosis-specific+nuclear+structural+protein+1%2C+putative	0.693263	0.999873	28.9623	1.12953	0.613761	0.539373		PF3D7_1207300	LIMP+protein%2C+putative	0.754012	0.999935	26.6498	1.05605	0.713993	0.475231		PF3D7_0212000	GDP-fructose:GMP+antiporter%2C+putative	0.651698	0.999871	25.6242	0.991803	0.657085	0.511127		PF3D7_1320400	type+I+signal+peptidase	0.527894	0.999954	97.792	0.708439	0.74515	0.456181		PF3D7_0922400	para-aminobenzoic acid synthetase	0.853094	0.142819	280.932
PF3D7_0619600	conserved+Plasmodium+protein%2C+unknown+function	0.898624	0.999968	164.757	0.712519	1.26119	0.20724		PF3D7_1480000	rifin	0.68908	0.999873	9.5025	1.66097	0.414867	0.67824		PF3D7_0919300	thioredoxin-like+protein+1%2C+putative	0.752734	0.999935	960.146	0.74665	1.00815	0.313383		PF3D7_0718900	conserved+Plasmodium+protein%2C+unknown+function	0.651489	0.999871	4.13928	2.14787	0.303318	0.761648		PF3D7_1128600	CCR4-NOT+transcription+complex+subunit+2%2C+putative	0.527136	0.999954	42.1943	0.850055	0.62012	0.535179		PF3D7_0605600	nucleoside diphosphate kinase putative	0.85307	0.448412	60.9245
PF3D7_1121800	peptidase+M16%2C+putative	0.8978	0.999968	22.6966	1.0524	0.853097	0.393606		PF3D7_1207400	conserved+Plasmodium+protein%2C+unknown+function	0.685076	0.999873	45.7143	1.11681	0.613423	0.539597		PF3D7_0903800	LCCL+domain-containing+protein	0.752418	0.999935	14.2869	1.41686	0.531046	0.595387		PF3D7_1015500	nucleotidyltransferase%2C+putative	0.650943	0.999871	16.5481	1.2802	0.508467	0.611126		PF3D7_1142200	conserved+Plasmodium+protein%2C+unknown+function	0.527025	0.999954	46.9824	0.845493	0.623335	0.533064		PF3D7_1141000	conserved Plasmodium protein unknown function	0.853011	0.355036	78.194
PF3D7_1253200	hypothetical+protein	0.896696	0.999968	162.383	0.921271	0.973325	0.330392		PF3D7_API01500	apicoplast+ribosomal+protein+L2	0.682419	0.999873	26.1237	1.29495	0.526986	0.598203		PF3D7_0521100	conserved+Plasmodium+protein%2C+unknown+function	0.751973	0.999935	32.4677	1.04854	0.717162	0.473274		PF3D7_0826800	small+nucleolar+RNA+snoR05	0.650872	0.999871	8.66233	1.68472	0.386338	0.699247		PF3D7_1215500	conserved+Plasmodium+protein%2C+unknown+function	0.525036	0.999954	11.217	1.38438	0.379256	0.704497		PF3D7_1321600	cGMP-specific 3'5'-cyclic phosphodiesterase gamma putative	0.849257	0.291547	116.15
PF3D7_0401400	rifin	0.895405	0.999968	41.8682	0.852756	1.05001	0.293712		mal_rna_15	unspecified+product	0.67921	0.999873	1179.07	0.669156	1.01502	0.310094		PF3D7_0412900	erythrocyte+membrane+protein+1%2C+PfEMP1	0.750525	0.999935	2.85119	3.04456	0.246514	0.805285		PF3D7_0820100	RNA-binding+protein%2C+putative	0.650681	0.999871	43.4215	0.80983	0.803479	0.421698		PF3D7_1212200	conserved+protein%2C+unknown+function	0.523496	0.999954	103.978	0.693381	0.754991	0.450254		PF3D7_1207300	LIMP protein putative	0.846616	0.622722	51.9597
PF3D7_0511400	conserved+Plasmodium+protein%2C+unknown+function	0.895126	0.999968	21.6381	1.07131	0.835547	0.40341		PF3D7_1475900	KELT+protein	0.678614	0.999873	18.8613	1.17812	0.576014	0.564605		PF3D7_1040700	rifin	0.750525	0.999935	2.85119	3.04456	0.246514	0.805285		PF3D7_0711200	conserved+Plasmodium+protein%2C+unknown+function	0.649812	0.999871	26.0352	0.991427	0.655431	0.51219		PF3D7_1319600	ACDC+domain-containing+protein%2C+putative	0.519524	0.999954	26.5398	0.988881	0.525365	0.599329		PF3D7_1018400	conserved Plasmodium protein unknown function	0.845299	0.263456	137.818
PF3D7_0915500	conserved+Plasmodium+protein%2C+unknown+function	0.892312	0.999968	21.8421	1.07542	0.829731	0.406691		PF3D7_1210800	small+nucleolar+RNA+snoR14	0.678256	0.999873	20.3884	1.38643	0.489209	0.624693		PF3D7_0301800	Plasmodium+exported+protein%2C+unknown+function	0.749594	0.999935	1297.48	0.631466	1.18707	0.2352		PF3D7_1011000	inner+membrane+complex+sub-compartment+protein+1	0.649064	0.999871	66.9153	0.708142	0.916573	0.359366		PF3D7_1343500	conserved+protein%2C+unknown+function	0.517695	0.999954	155.175	0.675538	0.766345	0.443471		PF3D7_1121400	WD repeat-containing protein putative	0.842823	0.247839	110.5
PF3D7_0511100	conserved+Plasmodium+protein%2C+unknown+function	0.890667	0.999968	11.9423	1.59967	0.556782	0.577676		PF3D7_0617800	histone+H2A	0.677802	0.999873	24066.8	0.750058	0.903667	0.366172		PF3D7_0725800	5.8S+ribosomal+RNA	0.749176	0.999935	164.575	0.702165	1.06695	0.285994		PF3D7_1363400	polyubiquitin+binding+protein%2C+putative	0.648069	0.999871	261.445	0.741569	0.873916	0.382164		PF3D7_0616100	conserved+Plasmodium+protein%2C+unknown+function	0.517631	0.999954	107.993	0.697384	0.742247	0.457938		PF3D7_1204400	sexual stage-specific protein G37 putative	0.840269	0.417561	64.8918
PF3D7_1312000	malonyl+CoA-acyl+carrier+protein+transacylase	0.890413	0.999968	7.04159	1.69579	0.525074	0.599532		PF3D7_1424600	small+nucleolar+RNA+snoR28	0.673622	0.999873	35.0341	0.990326	0.680202	0.496376		PF3D7_1213700	DNA-directed+RNA+polymerases+I%2C+II%2C+and+III+subunit+RPABC3%2C+putative	0.746991	0.999935	313.391	0.706478	1.05735	0.290354		PF3D7_1407000	LCCL+domain-containing+protein	0.645441	0.999871	23.954	0.999157	0.645986	0.518288		PF3D7_1355600	PhIL1+interacting+protein+PIP1	0.516399	0.999954	68.3724	0.740784	0.697097	0.485742		PF3D7_1137000	U2 spliceosomal RNA	0.836533	0.908738	762.036
PF3D7_0418800	MOLO1+domain-containing+protein%2C+putative	0.88937	0.999968	29.3513	0.948838	0.937325	0.348591		PF3D7_0113600	surface-associated+interspersed+protein+1.2+(SURFIN+1.2)%2C+pseudogene	0.665198	0.999873	32.2833	0.999037	0.665839	0.505514		PF3D7_API05900	small+subunit+ribosomal+RNA	0.746931	0.999935	1.74768	3.55168	0.210304	0.833431		PF3D7_1247800	dipeptidyl+aminopeptidase+2	0.643982	0.999871	141.863	0.664837	0.968632	0.332729		PF3D7_0513500	mitochondrial+import+inner+membrane+translocase+subunit+TIM16%2C+putative	0.515545	0.999954	226.055	0.623671	0.82663	0.408447		PF3D7_1315100	serine/threonine protein kinase PK9	0.834394	0.489868	55.8565
PF3D7_0307000	small+nucleolar+RNA+snoR03	0.886816	0.999968	18.0751	1.33425	0.664654	0.506272		PF3D7_1243300	conserved+Plasmodium+protein%2C+unknown+function	0.660177	0.999873	19.9862	1.28555	0.513538	0.607575		PF3D7_0421300	erythrocyte+membrane+protein+1%2C+PfEMP1	0.736457	0.999935	35.0231	1.21017	0.608558	0.542817		PF3D7_0216100	conserved+Plasmodium+protein%2C+unknown+function	0.643479	0.999871	40.1015	0.842856	0.763451	0.445194		PF3D7_0605200	acylphosphatase%2C+putative	0.515258	0.999954	176.973	0.764432	0.674041	0.500285		PF3D7_0512500	conserved Plasmodium protein unknown function	0.83405	0.0473712	857.544
PF3D7_1134900	conserved+Plasmodium+protein%2C+unknown+function	0.885135	0.999968	18.0758	1.12666	0.785625	0.432087		PF3D7_1420500	protein+GPR89%2C+putative	0.658937	0.999873	52.9657	0.82924	0.794628	0.42683		PF3D7_1329500	conserved+protein%2C+unknown+function	0.734522	0.999935	777.535	0.59533	1.23381	0.217275		PF3D7_0622400	conserved+protein%2C+unknown+function	0.642885	0.999871	22.7924	1.05749	0.607934	0.543231		PF3D7_0817800	conserved+Plasmodium+protein%2C+unknown+function	0.514901	0.999954	73.607	0.776006	0.663527	0.506993		PF3D7_1249000	conserved Plasmodium membrane protein unknown function	0.833657	0.260313	119.588
PF3D7_1453500	NAD(P)+transhydrogenase%2C+putative	0.884902	0.999968	39.0631	0.918104	0.963837	0.335128		PF3D7_0109500	N-acetyltransferase%2C+GNAT+family%2C+putative	0.658396	0.999873	1081.07	0.618263	1.06491	0.286915		PF3D7_0513700	secreted+ookinete+protein%2C+putative	0.73425	0.999935	30.8594	1.0665	0.688467	0.491159		PF3D7_1038900	esterase%2C+putative	0.642414	0.999871	4.61699	2.02344	0.317486	0.750875		PF3D7_1128200	multiprotein-bridging+factor+1%2C+putative	0.51122	0.999954	249.197	0.620524	0.823852	0.410024		PF3D7_1357300	dynein light chain putative	0.829685	0.841861	10.4101
PF3D7_1128600	CCR4-NOT+transcription+complex+subunit+2%2C+putative	0.88364	0.999968	51.8166	0.817061	1.08149	0.279481		PF3D7_0713000	rifin	0.657808	0.999873	3.47652	2.48316	0.264908	0.791081		PF3D7_1244300	ACEA+small+nucleolar+RNA+U3	0.729314	0.999935	22.6807	1.25419	0.581503	0.560902		PF3D7_0822200	phosphorylated+CTD+interacting+factor+1+WW+domain-containing+protein%2C+putative	0.637135	0.999871	60.6166	0.907037	0.702436	0.482407		PF3D7_0909000	conserved+Plasmodium+protein%2C+unknown+function	0.510602	0.999954	10.2777	1.31624	0.387926	0.698071		PF3D7_0902900	conserved Plasmodium protein unknown function	0.829653	0.754618	20.1354
PF3D7_1315100	serine/threonine+protein+kinase+PK9	0.88076	0.999968	33.9502	0.949902	0.927211	0.353817		PF3D7_1300500	rifin	0.656896	0.999873	9.37146	1.71131	0.383855	0.701086		PF3D7_0612800	6-cysteine+protein	0.726698	0.999935	29.0121	1.10763	0.656084	0.51177		PF3D7_1445800	conserved+Plasmodium+membrane+protein%2C+unknown+function	0.6341	0.999871	11.7277	1.39166	0.455643	0.648647		PF3D7_0616300	conserved+Plasmodium+protein%2C+unknown+function	0.509851	0.999954	105.629	0.671389	0.759397	0.447615		PF3D7_1030900	ookinete surface protein P28	0.826724	0.091098	311.251
PF3D7_0936500	virulence-associated+protein+1	0.880277	0.999968	52.9014	0.815702	1.07917	0.280514		PF3D7_1465600	conserved+Plasmodium+protein%2C+unknown+function	0.648722	0.999873	63.4007	0.768592	0.844039	0.398648		PF3D7_0410100	tRNA+Serine	0.723677	0.999935	4.26171	2.59703	0.278656	0.780509		PF3D7_1416600	conserved+Plasmodium+protein%2C+unknown+function	0.632445	0.999871	37.2136	0.876753	0.721349	0.470695		PF3D7_1105200	WD+repeat-containing+protein+WRAP73%2C+putative	0.509246	0.999954	22.552	1.05328	0.483486	0.62875		PF3D7_1417000	inner membrane complex protein 1l	0.820786	0.809954	15.0675
PF3D7_1318200	glycerol-3-phosphate+1-O-acyltransferase	0.877689	0.999968	15.6827	1.21736	0.720979	0.470922		PF3D7_1302400	conserved+protein%2C+unknown+function	0.648636	0.999873	48.9836	0.830589	0.780935	0.434841		PF3D7_0528900	conserved+protein%2C+unknown+function	0.72235	0.999935	18.5571	1.26207	0.572355	0.567081		PF3D7_0521400	conserved+protein%2C+unknown+function	0.630494	0.999871	52.1606	1.07354	0.587302	0.557001		PF3D7_1004700	conserved+protein%2C+unknown+function	0.505973	0.999954	47.3901	0.807144	0.626868	0.530746		PF3D7_0510900	small nucleolar RNA snoR04	0.819527	0.833554	40.6474
PF3D7_1351300	conserved+Plasmodium+membrane+protein%2C+unknown+function	0.877577	0.999968	3.5973	2.1992	0.399044	0.689861		PF3D7_1401050	erythrocyte+membrane+protein+1+(PfEMP1)%2C+exon+2%2C+pseudogene	0.648488	0.999873	5.18936	2.07586	0.312395	0.75474		PF3D7_1121600	exported+protein+1	0.721272	0.999935	12833.8	0.78843	0.914821	0.360286		PF3D7_0408900	tRNA+N6-adenosine+threonylcarbamoyltransferase	0.630166	0.999871	106.893	0.619106	1.01787	0.308742		PF3D7_1135500	conserved+protein%2C+unknown+function	0.505413	0.999954	65.1483	0.868293	0.582077	0.560515		PF3D7_0711200	conserved Plasmodium protein unknown function	0.815334	0.167023	177.404
PF3D7_1441700	mitochondrial+inner+membrane+protease+ATP23%2C+putative	0.876056	0.999968	63.2724	0.790362	1.10842	0.267679		PF3D7_API04600	hypothetical+protein	0.647148	0.999873	2.42996	3.2633	0.198311	0.842802		PF3D7_1001100	acyl-CoA+binding+protein%2C+isoform+1%2C+ACBP1	0.72016	0.999935	453.413	0.635165	1.13382	0.256872		PF3D7_1000500	rifin	0.628511	0.999871	3.5248	2.32917	0.269843	0.787281		PF3D7_1444200	calmodulin-like+protein	0.503698	0.999954	9.96958	1.50724	0.334186	0.73824		PF3D7_API02900	elongation factor Tu	0.81207	0.938524	421.317
PF3D7_1447500	inner+membrane+complex+protein%2C+putative	0.874379	0.999968	9.8577	1.42702	0.61273	0.540055		PF3D7_1240200	erythrocyte+membrane+protein+1+(PfEMP1)%2C+pseudogene	0.646221	0.999873	8.60294	1.61955	0.399014	0.689883		PF3D7_1454900	conserved+protein%2C+unknown+function	0.711803	0.999935	13.6905	1.4724	0.483431	0.62879		PF3D7_1234600	protein+TOC75%2C+putative	0.626817	0.999871	31.1097	0.982692	0.637857	0.523567		PF3D7_1316000	protein+kinase%2C+putative	0.503435	0.999954	72.6118	0.836919	0.601533	0.547485		PF3D7_0709050	small nucleolar RNA	0.811636	0.709731	70.9992
PF3D7_0720300	conserved+Plasmodium+protein%2C+unknown+function	0.871565	0.999968	8.38393	1.53194	0.568931	0.569403		PF3D7_1150400	erythrocyte+membrane+protein+1%2C+PfEMP1	0.645164	0.999873	27.9031	1.03559	0.622991	0.53329		PF3D7_0808000	conserved+Plasmodium+protein%2C+unknown+function	0.710327	0.999935	21.7085	1.12814	0.629645	0.528927		PF3D7_1310100	conserved+Plasmodium+protein%2C+unknown+function	0.622058	0.999871	7.3667	1.64462	0.378238	0.705254		PF3D7_0508200	longevity-assurance+(LAG1)+protein%2C+putative	0.503433	0.999954	51.2777	0.765332	0.657797	0.510668		PF3D7_1476900	Plasmodium exported protein unknown function pseudogene	0.810363	0.606127	44.7136
PF3D7_1462600	conserved+Plasmodium+membrane+protein%2C+unknown+function	0.870575	0.999968	2.87743	2.56205	0.339796	0.73401		mal_rna_18	unspecified+product	0.64502	0.999873	1083.99	0.816252	0.790221	0.429399		PF3D7_0720300	conserved+Plasmodium+protein%2C+unknown+function	0.70686	0.999935	29.2973	1.02088	0.692403	0.488684		PF3D7_1002300	conserved+Plasmodium+protein%2C+unknown+function	0.621519	0.999871	8.03592	1.71867	0.361628	0.71763		PF3D7_0931400	PUB+domain-containing+protein%2C+putative	0.502441	0.999954	945.422	0.634528	0.791834	0.428457		PF3D7_1140000	carbonic anhydrase	0.809365	0.557827	67.8389
PF3D7_0713200	exported+protein+family+1	0.869941	0.999968	284.18	0.929133	0.936294	0.349122		PF3D7_0322600	conserved+Plasmodium+protein%2C+unknown+function	0.640517	0.999873	41.1772	0.950877	0.673606	0.500562		PF3D7_0726800	dolichyl-diphosphooligosaccharide--protein+glycosyltransferase+subunit+OST2%2C+putative	0.704663	0.999935	16.2431	1.39445	0.505334	0.613325		PF3D7_1448900	conserved+protein%2C+unknown+function	0.621079	0.999871	14.2423	1.32381	0.469161	0.638955		PF3D7_0632000	rifin	0.501648	0.999954	20.8323	1.03202	0.486083	0.626909		PF3D7_1235000	PIH1 domain-containing protein putative	0.808244	0.121571	255.803
PF3D7_1344500	U6+snRNA+phosphodiesterase%2C+putative	0.869358	0.999968	34.5882	0.92273	0.942159	0.346111		PF3D7_0631100	Plasmodium+exported+protein+(PHISTb)%2C+unknown+function	0.640364	0.999873	27.4992	1.01861	0.628663	0.52957		PF3D7_0206900	merozoite+surface+protein+5	0.702141	0.999935	9454.03	0.708772	0.990644	0.32186		PF3D7_1470500	cGMP-specific+3'%2C5'-cyclic+phosphodiesterase+delta	0.620191	0.999871	41.9092	0.819119	0.757144	0.448964		PF3D7_0722900	conserved+protein%2C+unknown+function	0.500764	0.999954	12.7036	1.23358	0.405942	0.684785		PF3D7_0815000	selenoprotein	0.807443	0.0284692	1040.56
PF3D7_1137800	sporozoite+surface+protein+essential+for+liver+stage+development%2C+putative	0.86886	0.999968	21.1474	1.10594	0.785632	0.432083		PF3D7_0223100	rifin	0.63915	0.999873	191.022	0.878509	0.72754	0.466895		PF3D7_0423900	probable+protein%2C+unknown+function	0.701767	0.999935	602.665	0.70819	0.99093	0.32172		PF3D7_0625800	conserved+Plasmodium+protein%2C+unknown+function	0.619819	0.999871	66.8728	0.816962	0.758687	0.44804		PF3D7_0820400	conserved+Plasmodium+protein%2C+unknown+function	0.500635	0.999954	31.9282	0.920989	0.543584	0.586728		PF3D7_1144200	conserved Plasmodium protein unknown function	0.805478	0.511425	60.3146
PF3D7_1014800	conserved+Plasmodium+protein%2C+unknown+function	0.866942	0.999968	14.4512	1.24944	0.693865	0.487767		PF3D7_0828000	rhomboid+protease+ROM3	0.63861	0.999873	130.019	0.704504	0.906467	0.364689		PF3D7_1301800	surface-associated+interspersed+protein+13.1+(SURFIN+13.1)%2C+pseudogene	0.696229	0.999935	42.3992	0.907013	0.767606	0.442721		PF3D7_1142200	conserved+Plasmodium+protein%2C+unknown+function	0.612513	0.999871	4.67173	2.50519	0.244498	0.806845		PF3D7_0625200	conserved+Plasmodium+protein%2C+unknown+function	0.50031	0.999954	24.4345	0.920852	0.543312	0.586915		PF3D7_1455800	LCCL domain-containing protein	0.802954	0.172399	178.311
PF3D7_0921500	conserved+Plasmodium+protein%2C+unknown+function	0.866302	0.999968	16.3693	1.24119	0.697963	0.4852		PF3D7_1213700	DNA-directed+RNA+polymerases+I%2C+II%2C+and+III+subunit+RPABC3%2C+putative	0.633654	0.999873	1813.26	0.537357	1.1792	0.238317		PF3D7_0705200	conserved+Plasmodium+protein%2C+unknown+function	0.694563	0.999935	34.0826	1.06163	0.65424	0.512957		PF3D7_1200200	rifin	0.610795	0.999871	10.4019	1.44656	0.422239	0.67285		PF3D7_1453500	NAD(P)+transhydrogenase%2C+putative	0.498736	0.999954	19.5598	1.0928	0.456381	0.648116		PF3D7_1347800	leucine-rich repeat protein	0.800874	0.231057	191.882
PF3D7_1252500	Plasmodium+exported+protein%2C+unknown+function	0.862118	0.999968	31.3742	1.02875	0.838026	0.402016		PF3D7_0601100	exported+protein+family+3	0.632282	0.999873	6.17354	1.8868	0.335107	0.737544		PF3D7_0604400	conserved+protein%2C+unknown+function	0.686915	0.999935	3.97846	2.56474	0.267831	0.78883		PF3D7_1329900	conserved+Plasmodium+protein%2C+unknown+function	0.610301	0.999871	10.7856	1.42086	0.42953	0.667538		PF3D7_1016200	Rab3+GTPase-activating+protein+non-catalytic+subunit%2C+putative	0.498263	0.999954	328.408	0.678542	0.734313	0.462758		PF3D7_1037900	conserved Plasmodium protein unknown function	0.80048	0.00902296	963.463
PF3D7_1477100	Plasmodium+exported+protein+(hyp6)%2C+unknown+function	0.861576	0.999968	239.81	1.16	0.74274	0.457639		PF3D7_1418100	liver+specific+protein+1%2C+putative	0.626795	0.999873	80.7253	0.725227	0.864274	0.387437		PF3D7_0407200	peptidyl-tRNA+hydrolase+2%2C+putative	0.686389	0.999935	288.044	0.681691	1.00689	0.313986		PF3D7_0624900	GAS8-like+protein%2C+putative	0.607902	0.999871	28.0582	0.952789	0.638023	0.523459		PF3D7_1139500	AAA+family+ATPase%2C+putative	0.498163	0.999954	29.5931	0.890716	0.559284	0.575968		PF3D7_0915500	conserved Plasmodium protein unknown function	0.799829	0.573935	51.4848
PF3D7_0101700	erythrocyte+membrane+protein+1+(PfEMP1)%2C+exon+2%2C+pseudogene	0.859483	0.999968	0.38724	4.87001	0.176485	0.859913		PF3D7_1216700	perforin-like+protein+2	0.626345	0.999873	218.475	0.612344	1.02286	0.306372		PF3D7_1336700	parasitophorous+vacuolar+protein+3%2C+putative	0.685289	0.999935	438.217	0.779454	0.879191	0.379298		PF3D7_1025600	cytochrome+c+oxidase+copper+chaperone%2C+putative	0.60741	0.999871	22.0517	1.0359	0.586358	0.557635		PF3D7_1470300	conserved+Plasmodium+protein%2C+unknown+function	0.497226	0.999954	61.4259	0.778406	0.638775	0.522969		PF3D7_0612300	transmembrane protein 234 putative	0.799628	0.408258	89.6709
PF3D7_0931600	conserved+protein%2C+unknown+function	0.859483	0.999968	0.38724	4.87001	0.176485	0.859913		PF3D7_1323000	beta-hydroxyacyl-ACP+dehydratase	0.621251	0.999873	156.208	0.67519	0.920113	0.357514		PF3D7_1406500	WD+repeat-containing+protein+65%2C+putative	0.684907	0.999935	26.6312	1.06464	0.643324	0.520014		PF3D7_0508300	triose+phosphate+transporter	0.605525	0.999871	91.3208	0.727705	0.832102	0.405351		PF3D7_0807400	coenzyme+Q-binding+protein+COQ10+homolog%2C+mitochondrial	0.497168	0.999954	72.4975	0.860339	0.577874	0.563349		PF3D7_1452800	conserved Plasmodium protein unknown function	0.797956	0.188031	229.149
PF3D7_0202900	palmitoyltransferase+DHHC12%2C+putative	0.859237	0.999968	29.4445	0.959752	0.89527	0.370643		PF3D7_0714100	MAATS1+domain-containing+protein%2C+putative	0.616073	0.999873	18.7841	1.30952	0.470457	0.638028		PF3D7_1416500	NADP-specific+glutamate+dehydrogenase	0.683607	0.999935	975.87	0.66604	1.02638	0.304714		PF3D7_1473500	conserved+Plasmodium+protein%2C+unknown+function	0.604092	0.999871	265.568	0.666245	0.906712	0.364559		PF3D7_1362500	3'-5'+exonuclease%2C+putative	0.496756	0.999954	31.7635	0.959392	0.517782	0.60461		PF3D7_0601400	erythrocyte membrane protein 1 (PfEMP1) pseudogene	0.797667	0.951339	2.13771
PF3D7_1410100	alpha/beta+hydrolase%2C+putative	0.857471	0.999968	24.8301	1.01231	0.847044	0.396971		PF3D7_1229200	non-coding+RNA	0.615952	0.999873	7.16982	1.93136	0.318922	0.749785		PF3D7_1401100	DnaJ+protein%2C+putative	0.682485	0.999935	2107.77	0.59377	1.14941	0.250387		PF3D7_0408800	conserved+Plasmodium+protein%2C+unknown+function	0.602617	0.999871	2.11137	3.11942	0.193183	0.846816		PF3D7_1002600	conserved+Plasmodium+protein%2C+unknown+function	0.496497	0.999954	49.1504	0.784966	0.632507	0.527055		PF3D7_0402800	erythrocyte membrane protein 1 (PfEMP1) pseudogene	0.792354	0.917017	5.62298
PF3D7_1361400	actin-depolymerizing+factor+2	0.856596	0.999968	11.7382	1.54193	0.555536	0.578528		PF3D7_0936900	Plasmodium+exported+protein+(PHISTb)%2C+unknown+function%2C+pseudogene	0.615217	0.999873	29.6692	1.0529	0.584306	0.559015		PF3D7_1108800	conserved+Plasmodium+protein%2C+unknown+function	0.682294	0.999935	2.82104	3.33932	0.204321	0.838103		PF3D7_1341400	small+nucleolar+RNA+snoR20	0.600873	0.999871	20.9568	1.07746	0.557673	0.577068		PF3D7_0507000	conserved+protein%2C+unknown+function	0.495864	0.999954	39.6822	0.943016	0.525827	0.599008		PF3D7_0409000	conserved Plasmodium protein unknown function	0.7856	0.0920917	302.341
PF3D7_1339000	conserved+Plasmodium+protein%2C+unknown+function	0.853054	0.999968	2.28614	2.77837	0.307034	0.758818		PF3D7_0420900	erythrocyte+membrane+protein+1%2C+PfEMP1	0.614327	0.999873	10.2661	1.77305	0.346481	0.728981		PF3D7_0936500	virulence-associated+protein+1	0.680733	0.999935	5.25107	2.13088	0.319461	0.749377		PF3D7_1355800	splicing+factor+3B+subunit+5%2C+putative	0.598417	0.999871	162.853	0.609371	0.982024	0.326088		PF3D7_1004900	conserved+protein%2C+unknown+function	0.494538	0.999954	163.23	0.717235	0.689506	0.490505		PF3D7_1448200	condensin-2 complex subunit G2 putative	0.784839	0.562081	55.6405
PF3D7_1136200	conserved+Plasmodium+protein%2C+unknown+function	0.852792	0.999968	71.8758	0.770961	1.10614	0.268666		PF3D7_1105100	histone+H2B	0.613736	0.999873	12113.5	0.682425	0.899345	0.368469		PF3D7_1401700	conserved+Plasmodium+protein%2C+unknown+function	0.680724	0.999935	6.34731	2.17311	0.313249	0.754092		PF3D7_0609300	conserved+Plasmodium+protein%2C+unknown+function	0.598378	0.999871	36.4967	0.904163	0.661804	0.508097		PF3D7_0822400	conserved+Plasmodium+protein%2C+unknown+function	0.494212	0.999954	107.209	0.74394	0.664316	0.506488		PF3D7_1246000	conserved Plasmodium protein unknown function	0.783215	0.780597	19.247
PF3D7_0906400	dynein+intermediate+light+chain%2C+putative	0.85248	0.999968	30.7423	1.2012	0.70969	0.477897		PF3D7_1105000	histone+H4	0.613348	0.999873	12358.7	0.670164	0.915221	0.360075		PF3D7_0610700	conserved+Plasmodium+protein%2C+unknown+function	0.680558	0.999935	47.6522	1.14806	0.592792	0.553321		PF3D7_0923300	perforin-like+protein+3	0.594898	0.999871	48.0209	0.816757	0.728366	0.46639		PF3D7_0301900	conserved+protein%2C+unknown+function	0.494043	0.999954	80.8467	0.7755	0.637064	0.524083		PF3D7_1214200	histone-lysine N-methyltransferase putative	0.782487	0.203294	154.318
PF3D7_1403500	dynein+light+chain%2C+putative	0.850319	0.999968	60.282	0.83262	1.02126	0.307133		PF3D7_0923100	OTU+domain-containing+protein%2C+putative	0.613022	0.999873	78.1577	0.86596	0.70791	0.479001		PF3D7_0712300	erythrocyte+membrane+protein+1%2C+PfEMP1	0.679894	0.999935	33.1559	1.13508	0.598983	0.549184		PF3D7_1221700	FbpA+domain+protein%2C+putative	0.592337	0.999871	46.1581	0.928413	0.63801	0.523467		PF3D7_0532800	stevor%2C+pseudogene	0.493441	0.999954	56.4537	0.739975	0.666835	0.504877		PF3D7_0918500	telomerase RNA	0.776683	0.167098	2413.77
PF3D7_0721700	secreted+ookinete+protein%2C+putative	0.84891	0.999968	51.2205	0.811521	1.04607	0.295527		PF3D7_0421100	erythrocyte+membrane+protein+1%2C+PfEMP1	0.612705	0.999873	14.699	1.47183	0.416287	0.6772		PF3D7_0922300	conserved+protein%2C+unknown+function	0.675363	0.999935	73.1524	0.809755	0.834034	0.404262		PF3D7_1363200	bifunctional+polynucleotide+phosphatase/kinase	0.590048	0.999871	79.5637	0.734138	0.80373	0.421553		PF3D7_1451700	calcineurin+subunit+B	0.493007	0.999954	121.175	0.653479	0.754435	0.450588		PF3D7_1122900	dynein heavy chain putative	0.774769	0.286404	128.447
PF3D7_0114300	exported+protein+family+4%2C+pseudogene	0.848123	0.999968	18.0652	1.15566	0.733886	0.463019		PF3D7_0706700	DNA+mismatch+repair+protein+MSH2%2C+putative	0.612525	0.999873	88.4957	0.720455	0.850192	0.395218		PF3D7_1225000	conserved+Plasmodium+protein%2C+unknown+function	0.673181	0.999935	25.6047	1.06204	0.633857	0.526174		PF3D7_1202300	dynein+heavy+chain%2C+putative	0.588211	0.999871	62.001	0.719473	0.817558	0.41361		PF3D7_1126400	mediator+of+RNA+polymerase+II+transcription+subunit+21%2C+putative	0.491261	0.999954	322.474	0.623903	0.787399	0.431048		PF3D7_0312900	hypothetical protein	0.772723	0.668622	48.0257
PF3D7_0828900	conserved+protein%2C+unknown+function	0.842906	0.999968	78.4823	0.747302	1.12793	0.259349		PF3D7_1335900	thrombospondin-related+anonymous+protein	0.610309	0.999873	142.538	0.898592	0.679183	0.497022		PF3D7_1000800	stevor%2C+pseudogene	0.670931	0.999935	3.52638	2.53762	0.264394	0.791477		PF3D7_0300700	rifin	0.588016	0.999871	0.990464	4.69714	0.125186	0.900376		PF3D7_0907800	ribosomal+protein+L35%2C+apicoplast%2C+putative	0.491039	0.999954	231.842	0.675218	0.727231	0.467085		PF3D7_1352600	protein kinase putative	0.772553	0.742292	27.6009
PF3D7_0625700	conserved+protein%2C+unknown+function	0.841935	0.999968	175.221	0.729876	1.15353	0.248692		PF3D7_1461500	meiotic+nuclear+division+protein+1%2C+putative	0.607003	0.999873	14.9078	1.28816	0.471216	0.637487		PF3D7_0312000	conserved+protein%2C+unknown+function	0.670188	0.999935	160.86	0.824632	0.812711	0.416384		PF3D7_1344400	conserved+Plasmodium+protein%2C+unknown+function	0.587134	0.999871	53.459	1.16536	0.50382	0.614388		PF3D7_1473600	conserved+Plasmodium+protein%2C+unknown+function	0.488271	0.999954	133.507	0.775493	0.629626	0.528939		PF3D7_API03000	probable protein unknown function	0.772394	0.919591	7.28288
PF3D7_0304700	conserved+Plasmodium+protein%2C+unknown+function	0.841157	0.999968	8.03496	1.56822	0.536377	0.591698		PF3D7_0724400	mitochondrial+import+inner+membrane+translocase+subunit+TIM14%2C+putative	0.606789	0.999873	774.858	0.543933	1.11556	0.264611		PF3D7_1220000	zinc+finger+protein%2C+putative	0.669336	0.999935	4.44665	2.20376	0.303725	0.761338		PF3D7_API01500	apicoplast+ribosomal+protein+L2	0.581222	0.999871	9.32792	1.60295	0.362596	0.716907		PF3D7_0726600	conserved+Plasmodium+protein%2C+unknown+function	0.488031	0.999954	89.848	0.740466	0.659086	0.509841		PF3D7_0307900	conserved Plasmodium protein unknown function	0.770665	0.155272	246.148
PF3D7_0600100	erythrocyte+membrane+protein+1+(PfEMP1)%2C+pseudogene	0.840145	0.999968	5.78285	1.76777	0.475257	0.634604		PF3D7_1144000	40S+ribosomal+protein+S21	0.606498	0.999873	8177.75	0.500143	1.21265	0.225263		PF3D7_0935600	gametocytogenesis-implicated+protein	0.667115	0.999935	4178.28	0.610904	1.09201	0.274828		PF3D7_1201600	NIMA+related+kinase+3	0.580545	0.999871	5.36336	2.13394	0.272053	0.785581		PF3D7_1476600	Plasmodium+exported+protein%2C+unknown+function	0.488017	0.999954	126.126	0.666969	0.731694	0.464355		PF3D7_1424900	small nucleolar RNA snoR30	0.770604	0.902626	7.04878
PF3D7_1252900	Plasmodium+exported+protein%2C+unknown+function	0.840002	0.999968	45.7958	0.934062	0.899299	0.368493		PF3D7_1340200	conserved+Plasmodium+protein%2C+unknown+function	0.601379	0.999873	3.06163	2.9254	0.205572	0.837126		PF3D7_0314100	vesicle+transport+v-SNARE+protein%2C+putative	0.66614	0.999935	2301.11	0.659891	1.00947	0.31275		PF3D7_1147500	protein+farnesyltransferase+subunit+beta	0.579846	0.999871	70.6684	0.751176	0.771917	0.440163		PF3D7_1458100	protein+PET117%2C+putative	0.487369	0.999954	27.3785	0.938196	0.519475	0.60343		PF3D7_0723200	conserved Plasmodium protein unknown function	0.765696	0.658589	39.515
PF3D7_0723000	tRNAHis+guanylyltransferase%2C+putative	0.83909	0.999968	196.651	0.798571	1.05074	0.293378		PF3D7_0900800	erythrocyte+membrane+protein+1+(PfEMP1)%2C+exon+2%2C+pseudogene	0.601319	0.999873	4.7514	2.21418	0.271577	0.785947		PF3D7_1313100	conserved+Plasmodium+protein%2C+unknown+function	0.664364	0.999935	15.984	1.27333	0.521753	0.601842		PF3D7_0900500	rifin	0.579617	0.999871	20.9307	1.06067	0.546465	0.584746		PF3D7_0418400	conserved+Plasmodium+protein%2C+unknown+function	0.486228	0.999954	303.411	0.597624	0.813602	0.415873		PF3D7_0201200	rifin	0.764708	NA	0.555057
PF3D7_0723500	dynactin+subunit+5%2C+putative	0.838908	0.999968	71.004	0.855363	0.980763	0.32671		PF3D7_1029700	conserved+Plasmodium+protein%2C+unknown+function	0.600722	0.999873	78.8154	0.786132	0.764148	0.444779		PF3D7_0202100	liver+stage+associated+protein+2	0.66383	0.999935	2778.85	0.600844	1.10483	0.269233		PF3D7_1209100	conserved+Plasmodium+protein%2C+unknown+function	0.579206	0.999871	27.3247	1.14863	0.504257	0.614081		PF3D7_1032300	conserved+protein%2C+unknown+function	0.485538	0.999954	175.23	0.647735	0.749593	0.4535		PF3D7_0323900	erythrocyte membrane protein 1 (PfEMP1) exon 2 pseudogene	0.764708	NA	0.555057
PF3D7_0937200	lysophospholipase%2C+putative	0.838467	0.999968	13.3367	1.26508	0.66278	0.507471		PF3D7_0618400	LMBR1+domain-containing+protein%2C+putative	0.600462	0.999873	44.6391	0.97652	0.614899	0.538621		PF3D7_1241600	mitochondrial+carrier+protein%2C+putative	0.657149	0.999935	237.449	0.63506	1.03478	0.30077		PF3D7_1471600	conserved+Plasmodium+protein%2C+unknown+function	0.578803	0.999871	19.3321	1.09524	0.52847	0.597173		PF3D7_0218100	conserved+protein%2C+unknown+function	0.485	0.999954	19.9095	1.04149	0.465678	0.641446		PF3D7_0832800	rifin	0.764708	NA	0.555057
PF3D7_0416600	prohibitin-like+protein+PHBL%2C+putative	0.837271	0.999968	74.5512	0.875074	0.9568	0.338668		PF3D7_API02800	apicoplast+ribosomal+protein+S7	0.596804	0.999873	16.2865	1.40587	0.424509	0.671195		PF3D7_0107500	Niemann-Pick+type+C1-related+protein	0.655554	0.999935	1630.23	0.644601	1.01699	0.309157		PF3D7_1228100	leucine-rich+repeat+protein	0.578054	0.999871	17.2439	1.19702	0.48291	0.62916		PF3D7_1205300	conserved+Plasmodium+protein%2C+unknown+function	0.48488	0.999954	32.6283	0.868145	0.558524	0.576487		PF3D7_0833100	rifin	0.764708	NA	0.555057
PF3D7_1214500	conserved+Plasmodium+protein%2C+unknown+function	0.837174	0.999968	89.2145	0.752543	1.11246	0.26594		PF3D7_0213100	protein+SIS1	0.596625	0.999873	3604.17	0.775393	0.76945	0.441626		PF3D7_1110000	conserved+Plasmodium+protein%2C+unknown+function	0.655293	0.999935	187.212	0.680656	0.962738	0.335679		PF3D7_1468600	aminophospholipid+transporter%2C+putative	0.57801	0.999871	6.96197	1.76827	0.326879	0.743759		mal_mito_RNA19	unspecified+product	0.484289	0.999954	76.0114	0.752237	0.643798	0.519706		PF3D7_1254000	rifin	0.764708	NA	0.555057
PF3D7_0714400	calmodulin%2C+putative	0.836713	0.999968	104.504	0.737286	1.13486	0.256436		PF3D7_0814600	conserved+protein%2C+unknown+function	0.59611	0.999873	48.6808	0.896166	0.665178	0.505937		PF3D7_0514500	conserved+Plasmodium+membrane+protein%2C+unknown+function	0.652562	0.999935	37.5738	0.949389	0.687349	0.491863		PF3D7_0412200	conserved+Plasmodium+protein%2C+unknown+function	0.57739	0.999871	18.9064	1.22267	0.472236	0.636758		PF3D7_1127300	tRNA+(guanine-N(7)-)-methyltransferase%2C+putative	0.484065	0.999954	247.842	0.659218	0.734302	0.462765		PF3D7_1138300	conserved Plasmodium membrane protein unknown function	0.762717	0.489953	129.628
PF3D7_0111700	conserved+protein%2C+unknown+function	0.836485	0.999968	5.20925	1.95978	0.426825	0.669507		PF3D7_1215300	10+kDa+chaperonin	0.595449	0.999873	1855.6	0.509143	1.16951	0.242198		PF3D7_1201600	NIMA+related+kinase+3	0.652386	0.999935	30.2213	1.02096	0.638993	0.522828		PF3D7_0303500	spindle+pole+body+protein%2C+putative	0.575213	0.999871	75.3777	0.706478	0.814198	0.415532		PF3D7_1430700	NADP-specific+glutamate+dehydrogenase	0.483509	0.999954	62.4855	0.842451	0.573932	0.566014		PF3D7_1460400	ubiquitin carboxyl-terminal hydrolase isozyme L3	0.761364	0.0267325	1681.68
PF3D7_0510300	stripes+inner+membrane+complex+protein%2C+putative	0.836468	0.999968	56.2215	0.88621	0.943871	0.345235		PF3D7_1251900	tRNA+Valine	0.594924	0.999873	24.9725	1.59542	0.372895	0.709226		PF3D7_0912700	conserved+Plasmodium+protein%2C+unknown+function	0.650822	0.999935	122.888	0.870071	0.748009	0.454454		PF3D7_1109200	conserved+Plasmodium+protein%2C+unknown+function	0.574421	0.999871	19.9424	1.18036	0.486648	0.626508		PF3D7_0812800	conserved+protein%2C+unknown+function	0.482863	0.999954	17.3651	1.1681	0.413374	0.679333		PF3D7_API00800	tRNA Serine	0.761025	NA	1.45963
PF3D7_0618800	heptatricopeptide+repeat-containing+protein%2C+putative	0.836323	0.999968	172.709	0.711977	1.17465	0.240136		PF3D7_0104900	RNase+MRP	0.594293	0.999873	599.696	1.00214	0.593026	0.553164		PF3D7_1424500	small+nucleolar+RNA+snoR27	0.646697	0.999935	10.1578	1.62787	0.397267	0.691171		PF3D7_1425500	conserved+Plasmodium+protein%2C+unknown+function	0.574037	0.999871	17.3366	1.21277	0.473328	0.635979		PF3D7_0611500	conserved+protein%2C+unknown+function	0.482695	0.999954	8.17551	1.46448	0.329603	0.7417		PF3D7_0508400	conserved protein unknown function	0.760964	0.406765	136.623
PF3D7_1034300	thioredoxin-like+associated+protein+2%2C+putative	0.835849	0.999968	3.54203	2.63279	0.317476	0.750882		PF3D7_0317400	DNA+replication+complex+GINS+protein%2C+putative	0.593748	0.999873	192.419	0.58935	1.00746	0.313712		PF3D7_0709300	Cg2+protein	0.64032	0.999935	160.452	0.642869	0.996035	0.319233		PF3D7_1024700	conserved+protein%2C+unknown+function	0.573828	0.999871	49.8952	0.806863	0.711184	0.47697		PF3D7_0323200	conserved+Plasmodium+protein%2C+unknown+function	0.481684	0.999954	55.204	0.841056	0.572714	0.566838		PF3D7_1149000	antigen 332 DBL-like protein	0.760741	0.785483	5932.18
PF3D7_0924300	thiamine+pyrophosphokinase	0.835751	0.999968	102.598	0.71174	1.17424	0.2403		PF3D7_0319900	conserved+protein%2C+unknown+function	0.59245	0.999873	236.477	0.583856	1.01472	0.31024		PF3D7_0801300	von+Willebrand+factor+A+domain-related+protein	0.639782	0.999935	19.2283	1.34978	0.473991	0.635506		PF3D7_1469500	conserved+Plasmodium+protein%2C+unknown+function	0.569847	0.999871	36.208	0.973673	0.585254	0.558377		PF3D7_0933700	conserved+Plasmodium+protein%2C+unknown+function	0.481644	0.999954	39.248	0.836516	0.575773	0.564768		PF3D7_1428000	conserved Plasmodium membrane protein unknown function	0.759284	0.116842	566.548
PF3D7_0916900	zinc+finger+protein%2C+putative	0.833582	0.999968	729.094	0.840565	0.991691	0.321348		PF3D7_0701600	Pfmc-2TM+Maurer's+cleft+two+transmembrane+protein	0.589721	0.999873	86.0913	0.811987	0.726268	0.467674		PF3D7_0626600	conserved+Plasmodium+protein%2C+unknown+function	0.636905	0.999935	19.1058	1.29172	0.493067	0.621965		PF3D7_0928700	conserved+Plasmodium+protein%2C+unknown+function	0.567401	0.999871	20.975	1.07305	0.528776	0.596961		PF3D7_0420400	ribosome-recycling+factor	0.480114	0.999954	142.126	0.688065	0.697774	0.485318		PF3D7_0105500	conserved protein unknown function	0.757354	0.566847	73.1328
PF3D7_1206100	IMP-specific+5'-nucleotidase%2C+putative	0.832815	0.999968	22.7902	1.06891	0.779127	0.435905		PF3D7_0600300	rifin	0.589704	0.999873	15.1938	1.37451	0.429027	0.667903		PF3D7_1148500	non-coding+RNA	0.636039	0.999935	5.53509	2.02994	0.313329	0.754031		PF3D7_0626300	3-oxoacyl-acyl-carrier+protein+synthase+I/II	0.565676	0.999871	35.906	0.999327	0.566057	0.571355		PF3D7_1008600	zinc+finger+(CCCH+type)+protein%2C+putative	0.479482	0.999954	4.14762	2.00837	0.238742	0.811306		PF3D7_1218800	secreted ookinete protein putative	0.755798	0.282426	155.372
PF3D7_1122700	conserved+Plasmodium+protein%2C+unknown+function	0.831717	0.999968	11.2989	1.41545	0.587597	0.556803		PF3D7_1421000	DIX+domain-containing+protein%2C+putative	0.589523	0.999873	1137.73	0.74531	0.790977	0.428957		PF3D7_1149200	ring-infected+erythrocyte+surface+antigen	0.633924	0.999935	7569.45	0.61753	1.02655	0.304633		PF3D7_1009600	protein+phosphatase+PPM10%2C+putative	0.561612	0.999871	33.2617	0.883556	0.635627	0.52502		PF3D7_0934400	AP2+domain+transcription+factor%2C+putative	0.477915	0.999954	171.631	0.709902	0.673213	0.500812		PF3D7_1436400	conserved Plasmodium protein unknown function	0.754131	0.509178	70.6704
PF3D7_0107300	conserved+Plasmodium+protein%2C+unknown+function	0.831477	0.999968	23.581	1.05177	0.790554	0.429204		PF3D7_1462000	thioredoxin-like+protein	0.587336	0.999873	7.31626	2.12268	0.276696	0.782014		PF3D7_0902000	serine/threonine+protein+kinase%2C+FIKK+family	0.633106	0.999935	74.3612	0.768157	0.824188	0.409833		PF3D7_0712400	erythrocyte+membrane+protein+1%2C+PfEMP1	0.5607	0.999871	745.134	0.92395	0.606851	0.54395		PF3D7_0910300	conserved+protein%2C+unknown+function	0.477898	0.999954	251.026	0.620139	0.77063	0.440926		PF3D7_0516000	RAP protein putative	0.751868	0.0703848	400.566
PF3D7_1420800	dynein+light+chain%2C+putative	0.831069	0.999968	1.69485	3.49505	0.237785	0.812048		PF3D7_1408800	conserved+Plasmodium+protein%2C+unknown+function	0.586392	0.999873	6.71976	1.83341	0.319837	0.749092		PF3D7_1114200	GTPase-activating+protein%2C+putative	0.632503	0.999935	715.85	0.705318	0.896762	0.369846		PF3D7_1430600	endonuclease/exonuclease/phosphatase+family+protein%2C+putative	0.558222	0.999871	33.4483	0.880092	0.634277	0.5259		PF3D7_0822200	phosphorylated+CTD+interacting+factor+1+WW+domain-containing+protein%2C+putative	0.47697	0.999954	111.043	0.679264	0.702187	0.482563		PF3D7_0930000	procollagen lysine 5-dioxygenase putative	0.747949	0.538927	80.7362
PF3D7_1117000	MFS+domain-containing+protein+P115%2C+putative	0.830634	0.999968	55.2443	0.902735	0.92013	0.357505		PF3D7_1207300	LIMP+protein%2C+putative	0.582483	0.999873	49.4056	0.908038	0.641474	0.521215		PF3D7_0418800	MOLO1+domain-containing+protein%2C+putative	0.632044	0.999935	35.0839	1.00242	0.630517	0.528356		PF3D7_0422300	alpha+tubulin+2	0.558192	0.999871	710.211	0.741268	0.753023	0.451436		PF3D7_1416300	N-acyl-phosphatidylethanolamine-hydrolyzing+phospholipase+D%2C+putative	0.476929	0.999954	160.442	0.66184	0.720611	0.471149		PF3D7_0808800	rifin	0.747167	0.816949	15.0455
PF3D7_0222600	rifin	0.830019	0.999968	34.0384	0.956087	0.868141	0.385317		PF3D7_1429600	conserved+Plasmodium+protein%2C+unknown+function	0.582112	0.999873	681.549	0.757115	0.768854	0.44198		PF3D7_0701100	rifin	0.630448	0.999935	12.5426	1.47755	0.426684	0.669609		PF3D7_0324800	rifin	0.55622	0.999871	14.8757	1.27736	0.435444	0.66324		PF3D7_0522200	transcription+initiation+factor+TFIID+subunit+10%2C+putative	0.475539	0.999954	496.391	0.624098	0.761961	0.446083		PF3D7_0217700	E2F-associated phosphoprotein putative	0.744937	0.0719421	351.388
PF3D7_0422800	serpentine+receptor%2C+putative	0.826138	0.999968	36.4465	0.925636	0.892509	0.37212		PF3D7_0601200	Pfmc-2TM+Maurer's+cleft+two+transmembrane+protein	0.581136	0.999873	154.187	0.673648	0.86267	0.388319		PF3D7_0702600	chitinase%2C+fragment	0.629218	0.999935	22.3344	1.42173	0.442571	0.658076		PF3D7_0404400	6-cysteine+protein+P36	0.555401	0.999871	87.0992	0.651588	0.852381	0.394003		PF3D7_0822000	ribosomal+protein+L4%2C+mitochondrial%2C+putative	0.475526	0.999954	84.1355	0.761467	0.624487	0.532308		PF3D7_0416900	conserved Plasmodium protein unknown function	0.74388	0.400229	523.401
PF3D7_0103800	actin-related+protein	0.824261	0.999968	93.733	0.724963	1.13697	0.255551		PF3D7_1366000	conserved+Plasmodium+protein%2C+unknown+function	0.581031	0.999873	164.187	0.706109	0.822863	0.410586		PF3D7_0318400	coiled-coil+domain-containing+protein+CCDC148/CCDC112%2C+putative	0.628319	0.999935	59.3051	0.823866	0.762646	0.445674		PF3D7_0402600	stevor	0.554391	0.999871	0.7751	4.85932	0.114088	0.909168		PF3D7_1435400	ER+membrane+protein+complex+subunit+4%2C+putative	0.47446	0.999954	357.072	0.655664	0.723633	0.469291		PF3D7_1414900	ATP-dependent protease putative	0.741212	0.269478	147.527
PF3D7_1346600	conserved+protein%2C+unknown+function	0.824133	0.999968	43.4686	0.873985	0.94296	0.345701		PF3D7_1109100	conserved+Plasmodium+protein%2C+unknown+function	0.579654	0.999873	54.2446	0.827281	0.700673	0.483507		PF3D7_1436400	conserved+Plasmodium+protein%2C+unknown+function	0.627608	0.999935	21.3909	1.16268	0.539794	0.589339		PF3D7_API03100	tRNA+Phenylalanine	0.554391	0.999871	0.7751	4.85932	0.114088	0.909168		PF3D7_0522100	conserved+Plasmodium+protein%2C+unknown+function	0.473361	0.999954	64.7424	0.914047	0.517874	0.604546		PF3D7_1421700	unspecified product	0.740235	0.725754	50.0377
PF3D7_1313100	conserved+Plasmodium+protein%2C+unknown+function	0.823552	0.999968	10.539	1.39326	0.591096	0.554456		PF3D7_1442600	TRAP-like+protein	0.579071	0.999873	255.013	0.744801	0.777485	0.436873		PF3D7_1115800	conserved+Plasmodium+protein%2C+unknown+function	0.623779	0.999935	1987.61	0.668985	0.932426	0.351116		PF3D7_0510000	conserved+Plasmodium+protein%2C+unknown+function	0.551578	0.999871	22.6262	1.02896	0.536054	0.591921		PF3D7_0816400	EF-hand+calcium-binding+domain-containing+protein%2C+putative	0.472712	0.999954	88.8046	0.796012	0.593851	0.552612		PF3D7_1103500	CPW-WPC family protein	0.739529	0.661816	48.9036
PF3D7_0626200	conserved+Plasmodium+protein%2C+unknown+function	0.820874	0.999968	195.269	0.850151	0.965562	0.334263		PF3D7_0421700	conserved+Plasmodium+protein%2C+unknown+function	0.577549	0.999873	16.0517	1.32697	0.435239	0.663389		PF3D7_1302200	protein+UIS3	0.623535	0.999935	30.6682	1.02292	0.609561	0.542152		PF3D7_1346000	dynactin+subunit+2%2C+putative	0.550643	0.999871	8.44839	1.69487	0.324887	0.745266		PF3D7_0932600	apicoplast+ribosomal+protein+S6%2C+putative	0.471381	0.999954	57.2437	0.772357	0.610315	0.541653		PF3D7_0523200	heptatricopeptide repeat-containing protein putative	0.737634	0.0451064	564.673
PF3D7_0712100	Plasmodium+RNA+of+unknown+function+RUF6	0.820657	0.999968	8.66806	2.0228	0.405703	0.684961		PF3D7_0807300	ras-related+protein+Rab-18	0.577402	0.999873	969.644	0.536998	1.07524	0.282267		PF3D7_0628100	HECT-domain+(ubiquitin-transferase)%2C+putative	0.623523	0.999935	6913.66	0.561822	1.10982	0.267076		PF3D7_1358700	YOP1-like+protein%2C+putative	0.550633	0.999871	324.005	0.686271	0.802355	0.422348		PF3D7_1122300	conserved+Plasmodium+protein%2C+unknown+function	0.47062	0.999954	65.5298	0.778806	0.604284	0.545655		PF3D7_0531500	unspecified product	0.736313	0.811281	33.5643
PF3D7_0809000	Plasmodium+RNA+of+unknown+function+RUF6	0.820574	0.999968	6.4301	2.14632	0.382316	0.702227		PF3D7_0324300	exported+protein+family+4	0.576594	0.999873	0.995719	4.60888	0.125105	0.90044		PF3D7_0205000	conserved+Plasmodium+protein%2C+unknown+function	0.622981	0.999935	29.7175	1.03898	0.599611	0.548766		PF3D7_1239500	DNA+gyrase+subunit+B	0.548486	0.999871	42.4402	0.868649	0.631424	0.527763		PF3D7_0411600	tRNA+Glutamic+acid	0.469004	0.999954	24.0956	0.927164	0.505849	0.612963		PF3D7_1206900	conserved Plasmodium protein unknown function	0.73599	0.165215	276.254
PF3D7_1135300	conserved+Plasmodium+membrane+protein%2C+unknown+function	0.820379	0.999968	51.1331	1.10621	0.741615	0.458321		PF3D7_0421500	rifin%2C+pseudogene	0.57597	0.999873	25.511	1.18601	0.485638	0.627224		PF3D7_0906500	arginase	0.622427	0.999935	973.801	0.776867	0.801202	0.423015		PF3D7_1240000	3-hydroxyisobutyryl-CoA+hydrolase%2C+putative	0.545054	0.999871	158.659	0.592828	0.919415	0.357879		PF3D7_1477100	Plasmodium+exported+protein+(hyp6)%2C+unknown+function	0.467818	0.999954	87.6117	0.800768	0.584212	0.559078		PF3D7_1461500	meiotic nuclear division protein 1 putative	0.734599	0.868858	9.5837
PF3D7_1343600	UDP-N-acetylglucosamine+pyrophosphorylase%2C+putative	0.819241	0.999968	224.315	0.732992	1.11767	0.263709		PF3D7_API04500	hypothetical+protein	0.575628	0.999873	3.70484	2.73566	0.210417	0.833343		PF3D7_0302300	erythrocyte+membrane+protein+1+(PfEMP1)%2C+pseudogene	0.621907	0.999935	71.903	0.790932	0.786297	0.431694		PF3D7_1247200	conserved+protein%2C+unknown+function	0.54421	0.999871	81.1076	0.736873	0.73854	0.460186		PF3D7_1433900	protein+kinase%2C+putative	0.466536	0.999954	21.5287	0.962529	0.484698	0.627891		PF3D7_0601600	tetratricopeptide repeat protein putative	0.733079	0.712238	35.3755
PF3D7_0203600	conserved+Plasmodium+protein%2C+unknown+function	0.818686	0.999968	11.0052	1.3792	0.593594	0.552784		PF3D7_1434700	mitochondrial+import+inner+membrane+translocase+subunit+TIM17%2C+putative	0.569307	0.999873	351.798	0.800638	0.711066	0.477043		PF3D7_0201700	DnaJ+protein%2C+putative	0.621104	0.999935	215.373	0.643783	0.964773	0.334658		PF3D7_1242100	conserved+Plasmodium+protein%2C+unknown+function	0.542842	0.999871	14.3912	1.56007	0.347961	0.727869		PF3D7_0618700	trafficking+protein+particle+complex+subunit+6A%2C+putative	0.466124	0.999954	308.695	0.650554	0.716503	0.473681		PF3D7_0912200	conserved protein unknown function	0.728825	0.385649	107.755
PF3D7_1444200	calmodulin-like+protein	0.816702	0.999968	12.6172	1.31211	0.622435	0.533656		PF3D7_0903800	LCCL+domain-containing+protein	0.569299	0.999873	43.5805	0.913702	0.623069	0.533239		PF3D7_0600700	rifin	0.619555	0.999935	14.2451	1.39605	0.443793	0.657192		PF3D7_1231900	WD+repeat-containing+protein%2C+putative	0.541592	0.999871	39.5538	0.931728	0.581277	0.561054		PF3D7_1350300	conserved+protein%2C+unknown+function	0.464658	0.999954	297.568	0.616096	0.754196	0.450731		PF3D7_0204500	aspartate transaminase	0.722566	0.100681	436.551
PF3D7_1130800	armadillo+repeat+protein+PF16%2C+putative	0.816	0.999968	26.7145	0.98095	0.831847	0.405495		PF3D7_1123700	ribosomal+protein+L37%2C+mitochondrial%2C+putative	0.566108	0.999873	2382.21	0.557087	1.01619	0.309537		PF3D7_0501300	skeleton-binding+protein+1	0.614238	0.999935	1553.07	0.731506	0.83969	0.401082		PF3D7_0400300	rifin	0.539778	0.999871	39.4427	1.05115	0.513514	0.607592		PF3D7_1323300	N-acetyltransferase%2C+GNAT+family%2C+putative	0.463927	0.999954	68.6339	0.716624	0.647378	0.517387		PF3D7_1352000	GTP-binding protein putative	0.71461	0.113199	528.172
PF3D7_1026100	conserved+Plasmodium+protein%2C+unknown+function	0.814229	0.999968	37.4916	0.96896	0.840312	0.400733		PF3D7_1215200	peptidyl-prolyl+cis-trans+isomerase	0.565798	0.999873	1193.2	0.622604	0.90876	0.363477		PF3D7_1475400	cysteine+repeat+modular+protein+4	0.612513	0.999935	29.7796	1.00812	0.60758	0.543466		PF3D7_1450200	conserved+Plasmodium+protein%2C+unknown+function	0.539143	0.999871	19.9453	1.1948	0.451243	0.651814		PF3D7_1471700	conserved+Plasmodium+protein%2C+unknown+function	0.463231	0.999954	10.084	1.39823	0.331298	0.740419		PF3D7_0420500	conserved Plasmodium protein unknown function	0.714046	0.14753	607.792
PF3D7_1210300	conserved+Plasmodium+protein%2C+unknown+function	0.813779	0.999968	339.296	0.762356	1.06745	0.285767		PF3D7_0423700	early+transcribed+membrane+protein+4	0.565106	0.999873	1305.1	0.68796	0.821422	0.411406		PF3D7_0900100	erythrocyte+membrane+protein+1%2C+PfEMP1	0.611273	0.999935	66.1242	0.798293	0.765726	0.44384		PF3D7_1132100	RNA-binding+protein%2C+putative	0.538264	0.999871	6.33556	1.98821	0.270728	0.7866		PF3D7_1325300	conserved+Plasmodium+protein%2C+unknown+function	0.462885	0.999954	2.54379	2.25171	0.205571	0.837126		PF3D7_1436800	ATP-dependent Clp protease proteolytic subunit	0.71368	0.235852	193.369
PF3D7_1416000	conserved+Plasmodium+protein%2C+unknown+function	0.813492	0.999968	6.49142	1.95034	0.417102	0.676604		PF3D7_1144100	mitochondrial+large+subunit+ribosomal+protein%2C+putative	0.563909	0.999873	2399.46	0.557771	1.011	0.312015		PF3D7_1449200	conserved+Plasmodium+protein%2C+unknown+function	0.61054	0.999935	8684.06	0.813372	0.750629	0.452876		PF3D7_0727500	mTERF+domain-containing+protein%2C+putative	0.537899	0.999871	24.509	1.06007	0.50742	0.61186		PF3D7_1338800	CPW-WPC+family+protein	0.461782	0.999954	97.5028	0.68617	0.672985	0.500957		PF3D7_1436700	conserved protein unknown function	0.708046	0.0819201	478.816
PF3D7_1223000	conserved+Plasmodium+protein%2C+unknown+function	0.813352	0.999968	28.1121	1.04541	0.77802	0.436557		PF3D7_0629000	glucosamine+6-phosphate+N-acetyltransferase	0.563179	0.999873	36.7967	0.932044	0.60424	0.545684		PF3D7_0525000	zinc+finger+protein%2C+putative	0.609423	0.999935	210.418	0.636176	0.957946	0.33809		PF3D7_0304000	inner+membrane+complex+protein+1a%2C+putative	0.534041	0.999871	23.5906	1.08706	0.491271	0.623235		PF3D7_1467800	conserved+Plasmodium+protein%2C+unknown+function	0.460132	0.999954	164.289	0.63463	0.725041	0.468427		PF3D7_1201300	liver stage associated protein 1	0.705303	NA	1.84923
PF3D7_0507300	subtilisin-like+ookinete+protein+SOPT	0.812044	0.999968	25.5979	1.05594	0.769026	0.441878		PF3D7_0913400	conserved+Plasmodium+protein%2C+unknown+function	0.561652	0.999873	647.407	0.602976	0.931467	0.351612		PF3D7_0831600	cytoadherence+linked+asexual+protein+8	0.607553	0.999935	1877.33	0.612306	0.992237	0.321082		PF3D7_0213600	conserved+Plasmodium+protein%2C+unknown+function	0.532977	0.999871	24.1435	1.03937	0.512791	0.608098		PF3D7_1462200	conserved+protein%2C+unknown+function	0.45983	0.999954	42.0184	0.810635	0.567246	0.570547		PF3D7_1365400	ubiquitin-activating enzyme	0.704624	0.603389	91.4294
PF3D7_1131700	conserved+Plasmodium+protein%2C+unknown+function	0.8111	0.999968	10.3034	1.42859	0.567762	0.570197		PF3D7_1110000	conserved+Plasmodium+protein%2C+unknown+function	0.561243	0.999873	1697.05	0.624236	0.899088	0.368606		PF3D7_1407900	plasmepsin+I	0.606399	0.999935	684.256	0.563249	1.07661	0.281655		PF3D7_0514300	aspartate--tRNA+ligase%2C+putative	0.532424	0.999871	105.143	0.62137	0.856855	0.391525		PF3D7_1100600	Plasmodium+exported+protein+(PHISTa)%2C+unknown+function%2C+pseudogene	0.459809	0.999954	7.2533	1.48994	0.308608	0.75762		PF3D7_0720000	exosome complex component CSL4 putative	0.700692	0.023464	930.89
PF3D7_1420100	conserved+Plasmodium+protein%2C+unknown+function	0.810761	0.999968	59.6973	0.881055	0.920215	0.35746		PF3D7_0320000	protein+phosphatase+inhibitor+2	0.555114	0.999873	10220.7	0.692606	0.801486	0.422851		PF3D7_0115400	stevor	0.603529	0.999935	1.42559	4.02774	0.149843	0.880888		PF3D7_1368700	mitochondrial+carrier+protein%2C+putative	0.532034	0.999871	60.4064	0.98346	0.540981	0.58852		PF3D7_0628500	conserved+Plasmodium+protein%2C+unknown+function	0.45886	0.999954	57.3025	0.735448	0.623919	0.532681		PF3D7_1319900	conserved Plasmodium protein unknown function	0.697916	0.239346	230.669
PF3D7_1341700	conserved+Plasmodium+protein%2C+unknown+function	0.80975	0.999968	6.12897	1.89402	0.427531	0.668993		PF3D7_0405300	liver+specific+protein+2%2C+putative	0.553787	0.999873	165.937	0.673404	0.822369	0.410867		PF3D7_API03800	probable+protein%2C+unknown+function	0.603529	0.999935	1.42559	4.02774	0.149843	0.880888		PF3D7_1465300	ribonuclease+Z%2C+putative	0.531644	0.999871	331.123	0.524	1.01459	0.310302		PF3D7_0509300	conserved+Plasmodium+protein%2C+unknown+function	0.457345	0.999954	134.098	0.672686	0.679879	0.496581		PF3D7_0113100	surface-associated interspersed protein 1.1 (SURFIN 1.1)	0.697239	0.677415	49.7229
PF3D7_0901600	stevor	0.808056	0.999968	7.12198	1.78861	0.451779	0.651428		PF3D7_1339100	tRNA+Methionine	0.55132	0.999873	11.7184	1.82225	0.302548	0.762234		PF3D7_1471600	conserved+Plasmodium+protein%2C+unknown+function	0.599941	0.999935	14.3842	1.37707	0.435666	0.663079		PF3D7_0512900	AKAP-like+protein	0.530159	0.999871	7.68522	1.86325	0.284535	0.776001		PF3D7_1112500	RNA+transcription%2C+translation+and+transport+factor+protein%2C+putative	0.45679	0.999954	186.731	0.628053	0.727311	0.467035		PF3D7_1424300	small nucleolar RNA snoR26	0.696007	0.941335	122.758
PF3D7_1135800	conserved+Plasmodium+protein%2C+unknown+function	0.807878	0.999968	425.974	0.660778	1.22262	0.221474		PF3D7_1340400	conserved+Plasmodium+protein%2C+unknown+function	0.549993	0.999873	5.30915	2.06397	0.266474	0.789874		PF3D7_0902500	serine/threonine+protein+kinase%2C+FIKK+family	0.598922	0.999935	468.381	0.604837	0.99022	0.322067		PF3D7_1467200	WD+repeat-containing+protein+79%2C+putative	0.526387	0.999871	154.378	0.647427	0.813044	0.416193		PF3D7_1038900	esterase%2C+putative	0.456712	0.999954	26.5447	0.929938	0.491121	0.623341		PF3D7_0219100	saccharopine dehydrogenase putative	0.695923	0.369663	148.426
PF3D7_0609600	conserved+Plasmodium+protein%2C+unknown+function	0.806843	0.999968	2.07181	2.95182	0.273337	0.784594		PF3D7_1020100	flagellar+outer+arm+dynein-associated+protein%2C+putative	0.549815	0.999873	45.2993	1.0066	0.546208	0.584923		PF3D7_1227200	potassium+channel+K1	0.598042	0.999935	224.104	0.6261	0.955187	0.339483		PF3D7_1135000	PQ-loop+repeat-containing+protein	0.526201	0.999871	17.4944	1.49968	0.350877	0.725681		PF3D7_0525900	NIMA+related+kinase+2	0.456505	0.999954	29.8147	1.07857	0.423249	0.672114		PF3D7_1470000	autophagy-related protein 12 putative	0.693617	0.029096	844.051
PF3D7_1347600	conserved+protein%2C+unknown+function	0.806364	0.999968	38.9133	0.869107	0.927807	0.353508		PF3D7_0623500	superoxide+dismutase+[Fe]	0.549017	0.999873	3155.01	0.629199	0.872564	0.382901		PF3D7_1226900	parasitophorous+vacuolar+protein+2	0.597492	0.999935	165.186	0.684488	0.872904	0.382716		PF3D7_0200700	rifin	0.525758	0.999871	0.823519	4.85196	0.10836	0.91371		PF3D7_1110000	conserved+Plasmodium+protein%2C+unknown+function	0.456115	0.999954	111.307	0.80198	0.568736	0.569536		PF3D7_0618800	heptatricopeptide repeat-containing protein putative	0.692572	0.164626	562.816
PF3D7_1218800	secreted+ookinete+protein%2C+putative	0.804481	0.999968	35.1729	0.978941	0.821787	0.411198		PF3D7_1126300	DnaJ+protein%2C+putative	0.548847	0.999873	1289.81	0.541579	1.01342	0.31086		PF3D7_0922900	3-oxoacyl-[acyl-carrier-protein]+reductase	0.59729	0.999935	55.1084	0.905515	0.659614	0.509501		PF3D7_0611000	SNARE+associated+Golgi+protein%2C+putative	0.52468	0.999871	20.0996	1.09317	0.479962	0.631254		PF3D7_0417900	conserved+Plasmodium+protein%2C+unknown+function	0.456037	0.999954	25.6728	0.929816	0.490459	0.623809		PF3D7_1002300	conserved Plasmodium protein unknown function	0.69181	0.7437	32.5125
PF3D7_0920300	conserved+Plasmodium+protein%2C+unknown+function	0.804234	0.999968	17.3309	1.17605	0.683846	0.494072		PF3D7_1460000	biotin--protein+ligase+2	0.547645	0.999873	11.9042	1.42296	0.384862	0.700339		PF3D7_1208000	ribosomal+protein+L29%2C+apicoplast%2C+putative	0.596678	0.999935	10.0904	1.80517	0.330538	0.740993		PF3D7_0714500	transcription+elongation+factor+s-II%2C+putative	0.52316	0.999871	216.352	0.542683	0.964025	0.335033		PF3D7_1305500	mitogen-activated+protein+kinase+phosphatase+1%2C+putative	0.456014	0.999954	84.0336	0.699241	0.652155	0.514301		PF3D7_1310100	conserved Plasmodium protein unknown function	0.689237	0.497967	110.013
PF3D7_0605400	calcium-binding+protein%2C+putative	0.802352	0.999968	10.5826	1.52234	0.527054	0.598156		PF3D7_1006200	DNA/RNA-binding+protein+Alba+3	0.547429	0.999873	8964.1	0.747222	0.732619	0.463791		PF3D7_1462400	conserved+Plasmodium+protein%2C+unknown+function	0.594321	0.999935	191.727	0.62156	0.956176	0.338983		PF3D7_0630000	CPW-WPC+family+protein	0.517904	0.999871	12.9313	1.40249	0.369274	0.711923		PF3D7_1462000	thioredoxin-like+protein	0.455944	0.999954	4.14524	1.81042	0.251845	0.801161		PF3D7_1234700	upregulated in late gametocytes ULG8	0.688466	0.360771	129.631
PF3D7_0425200	Plasmodium+exported+protein+(hyp15)%2C+unknown+function	0.800775	0.999968	41.2013	1.06284	0.753429	0.451192		PF3D7_0219200	40S+ribosomal+protein+S30	0.547319	0.999873	7387.83	0.554841	0.986443	0.323916		PF3D7_0733000	erythrocyte+membrane+protein+1%2C+PfEMP1	0.593905	0.999935	99.3686	0.758095	0.783418	0.433382		PF3D7_1235400	tetQ+family+GTPase%2C+putative	0.517364	0.999871	59.6133	0.763011	0.678055	0.497737		PF3D7_1471800	conserved+Plasmodium+protein%2C+unknown+function	0.455161	0.999954	27.3411	0.899646	0.505934	0.612903		PF3D7_0605100	RNA-binding protein putative	0.686815	0.0603624	1400.96
PF3D7_0631000	tetratricopeptide+repeat+protein%2C+putative	0.800563	0.999968	58.9513	0.80317	0.996754	0.318884		PF3D7_0932200	profilin	0.546832	0.999873	15406.5	0.623497	0.87704	0.380465		PF3D7_1304100	DNA+ligase+I	0.592471	0.999935	372.723	0.668703	0.886001	0.375617		PF3D7_0620700	DnaJ+protein%2C+putative	0.515796	0.999871	44.9074	0.854453	0.603657	0.546072		PF3D7_0324100	Pfmc-2TM+Maurer's+cleft+two+transmembrane+protein	0.45498	0.999954	35.8712	0.915587	0.496927	0.61924		PF3D7_1244300	ACEA small nucleolar RNA U3	0.685713	0.931351	251.265
PF3D7_0622300	vacuolar+transporter+chaperone%2C+putative	0.798741	0.999968	98.6388	0.720071	1.10925	0.267321		PF3D7_1019400	60S+ribosomal+protein+L30e%2C+putative	0.544083	0.999873	6381.85	0.529147	1.02823	0.303844		PF3D7_0609800	palmitoyltransferase+DHHC2%2C+putative	0.590977	0.999935	391.48	0.594418	0.994211	0.32012		PF3D7_0311200	valine--tRNA+ligase%2C+putative	0.515477	0.999871	99.4745	0.661679	0.779044	0.435954		PF3D7_1135800	conserved+Plasmodium+protein%2C+unknown+function	0.454427	0.999954	175.912	0.72053	0.630685	0.528247		PF3D7_1405000	conserved Plasmodium protein unknown function	0.685005	0.0694706	878.945
PF3D7_0901300	rifin	0.797313	0.999968	25.4225	1.06835	0.746306	0.455482		PF3D7_0532900	rifin	0.544032	0.999873	17.1388	1.21692	0.447057	0.654834		PF3D7_1011500	conserved+protein%2C+unknown+function	0.590629	0.999935	259.012	0.727256	0.812134	0.416715		PF3D7_0729200	1-cys+peroxiredoxin	0.515254	0.999871	12.9328	1.31489	0.391862	0.69516		PF3D7_0934200	conserved+protein%2C+unknown+function	0.454196	0.999954	37.7086	1.03239	0.439948	0.659975		PF3D7_0217200	conserved Plasmodium protein unknown function	0.684621	0.271179	284.761
PF3D7_0818600	BEM46-like+protein%2C+putative	0.796251	0.999968	259.817	0.622709	1.27869	0.201006		PF3D7_0627500	protein+DJ-1	0.543794	0.999873	8834.82	0.495084	1.09839	0.272036		mal_rna_17	unspecified+product	0.590461	0.999935	3972.18	0.979319	0.60293	0.546555		PF3D7_1222000	tRNA-splicing+ligase+RtcB%2C+putative	0.513758	0.999871	17.2728	1.25582	0.4091	0.682466		PF3D7_1102500	gametocyte+exported+protein+2	0.453802	0.999954	461.584	0.60097	0.755116	0.45018		PF3D7_0505000	MMS19-like protein putative	0.684354	0.598327	262.313
PF3D7_1452800	conserved+Plasmodium+protein%2C+unknown+function	0.795713	0.999968	95.7757	0.750121	1.06078	0.28879		PF3D7_0914400	protein+KIC3	0.542358	0.999873	3013.03	0.795651	0.681653	0.495458		PF3D7_1304200	CorA-like+Mg2++transporter+protein%2C+putative	0.589379	0.999935	277.75	0.608654	0.968332	0.332879		PF3D7_1030900	ookinete+surface+protein+P28	0.51102	0.999871	22.5442	1.02793	0.497136	0.619093		PF3D7_1229900	conserved+Plasmodium+protein%2C+unknown+function	0.452947	0.999954	216.712	0.66319	0.682983	0.494618		PF3D7_1470300	conserved Plasmodium protein unknown function	0.679507	0.641558	58.6305
PF3D7_1026900	biotin--protein+ligase+1	0.794254	0.999968	32.0248	0.96326	0.824548	0.409628		PF3D7_1429200	AP2+domain+transcription+factor+AP2-O3%2C+putative	0.541718	0.999873	106.033	0.75196	0.720407	0.471274		PF3D7_0304900	conserved+protein%2C+unknown+function	0.589327	0.999935	96.5928	0.76377	0.771603	0.44035		PF3D7_0113200	Plasmodium+exported+protein%2C+unknown+function	0.510548	0.999871	152.185	0.639835	0.797936	0.424908		PF3D7_0820100	RNA-binding+protein%2C+putative	0.452585	0.999954	164.717	0.629493	0.718968	0.472161		PF3D7_1003900	conserved Plasmodium protein unknown function	0.678954	0.725754	51.4673
PF3D7_1424200	small+nucleolar+RNA+snoR25	0.793913	0.999968	25.966	1.14209	0.695141	0.486967		PF3D7_1144400	conserved+Plasmodium+protein%2C+unknown+function	0.541401	0.999873	48.2379	1.15424	0.469054	0.639031		PF3D7_0507200	subtilisin-like+protease+3	0.587154	0.999935	263.418	0.644477	0.911054	0.362267		PF3D7_0622500	RNA+methyltransferase%2C+putative	0.510438	0.999871	64.7561	0.910624	0.560537	0.575113		PF3D7_1416000	conserved+Plasmodium+protein%2C+unknown+function	0.452277	0.999954	4.16958	2.38591	0.189562	0.849653		PF3D7_0724500	conserved Plasmodium protein unknown function	0.677937	0.660007	57.2076
PF3D7_1020100	flagellar+outer+arm+dynein-associated+protein%2C+putative	0.792045	0.999968	17.1934	1.16056	0.682469	0.494943		PF3D7_0320900	histone+H2A.Z	0.540427	0.999873	19808.3	0.682453	0.791889	0.428425		PF3D7_1448100	conserved+Plasmodium+protein%2C+unknown+function	0.586589	0.999935	21.156	1.30127	0.450784	0.652145		PF3D7_1016200	Rab3+GTPase-activating+protein+non-catalytic+subunit%2C+putative	0.509749	0.999871	208.151	0.934317	0.545584	0.585352		PF3D7_0516000	RAP+protein%2C+putative	0.451944	0.999954	257.335	0.615898	0.733796	0.463073		PF3D7_1421500	mitochondrial import inner membrane translocase subunit TIM8 putative	0.677736	0.483496	171.168
PF3D7_0423200	BSD-domain+protein%2C+putative	0.789579	0.999968	340.223	0.719715	1.09707	0.27261		PF3D7_1314800	ubiquitin-like+protein%2C+putative	0.54001	0.999873	26.8738	1.12536	0.479854	0.631331		PF3D7_0702100	Plasmodium+exported+protein+(PHISTb)%2C+unknown+function%2C+pseudogene	0.584534	0.999935	1270.06	0.644974	0.90629	0.364782		PF3D7_0833400	rifin	0.508712	0.999871	3.3761	2.38345	0.213435	0.830987		PF3D7_1118000	conserved+Plasmodium+protein%2C+unknown+function	0.451553	0.999954	181.516	0.644619	0.700496	0.483618		PF3D7_0416600	prohibitin-like protein PHBL putative	0.677175	0.142691	970.908
PF3D7_0221600	Plasmodium+exported+protein%2C+unknown+function%2C+pseudogene	0.786207	0.999968	4.15001	2.28027	0.344787	0.730255		PF3D7_1477000	Plasmodium+exported+protein+(hyp17)%2C+unknown+function%2C+pseudogene	0.539677	0.999873	31.0309	1.00146	0.538891	0.589962		PF3D7_0104900	RNase+MRP	0.583117	0.999935	166.676	1.13104	0.515558	0.606163		PF3D7_1332100	conserved+protein%2C+unknown+function	0.508107	0.999871	43.3845	0.837649	0.606587	0.544125		PF3D7_1474200	conserved+Plasmodium+membrane+protein%2C+unknown+function	0.451421	0.999954	79.2083	0.788971	0.572165	0.56721		PF3D7_1465800	dynein beta chain putative	0.675455	0.372105	203.393
PF3D7_0613600	conserved+Plasmodium+protein%2C+unknown+function	0.782529	0.999968	127.865	0.672787	1.16312	0.244783		PF3D7_0830000	5.8S+ribosomal+RNA	0.538134	0.999873	11.2453	1.54084	0.349247	0.726904		PF3D7_1355800	splicing+factor+3B+subunit+5%2C+putative	0.582459	0.999935	155.659	0.783346	0.743552	0.457148		PF3D7_1121500	conserved+protein%2C+unknown+function	0.507337	0.999871	13.2133	1.29736	0.391053	0.695758		PF3D7_0921900	conserved+Plasmodium+protein%2C+unknown+function	0.449476	0.999954	889.305	0.676653	0.664263	0.506522		PF3D7_0703400	conserved Plasmodium protein unknown function	0.675382	0.139567	313.968
PF3D7_0101200	exported+protein+family+3	0.782524	0.999968	0.224627	4.89714	0.159792	0.873045		PF3D7_1252200	chitinase	0.537449	0.999873	107.68	0.923941	0.581692	0.560774		PF3D7_0628000	6-pyruvoyltetrahydropterin+synthase	0.578977	0.999935	71.8203	0.798747	0.724856	0.46854		PF3D7_0210800	conserved+Plasmodium+protein%2C+unknown+function	0.50723	0.999871	248.263	0.679687	0.746269	0.455505		PF3D7_1024700	conserved+protein%2C+unknown+function	0.449261	0.999954	123.146	0.767558	0.585312	0.558338		PF3D7_1136100	conserved Plasmodium protein unknown function	0.67044	0.483496	140.894
PF3D7_1252000	tRNA+Glutamine	0.782524	0.999968	0.224627	4.89714	0.159792	0.873045		PF3D7_0630000	CPW-WPC+family+protein	0.535323	0.999873	21.0605	1.13107	0.47329	0.636006		PF3D7_0800300	erythrocyte+membrane+protein+1%2C+PfEMP1	0.578228	0.999935	114.025	0.848474	0.681492	0.49556		PF3D7_0919600	dolichyl-diphosphooligosaccharide--protein+glycosyltransferase+subunit+WBP1%2C+putative	0.506389	0.999871	10.1137	1.55971	0.324669	0.745432		PF3D7_1434100	queuine+tRNA-ribosyltransferase%2C+putative	0.448856	0.999954	292.548	0.604169	0.742931	0.457523		PF3D7_1337400	zinc finger protein putative	0.670225	0.0987222	2093.9
PF3D7_0511700	EKC/KEOPS+complex+subunit+CGI121	0.780568	0.999968	245.61	0.92814	0.841002	0.400347		PF3D7_1116200	pyridoxine+biosynthesis+protein+PDX2	0.534627	0.999873	183.377	0.644712	0.829248	0.406964		PF3D7_0400500	rifin	0.577936	0.999935	4.78469	2.12327	0.272191	0.785475		PF3D7_1037100	pyruvate+kinase+2	0.505068	0.999871	93.7368	0.716864	0.704552	0.481089		PF3D7_0510400	PDCD2+domain-containing+protein%2C+putative	0.447364	0.999954	127.405	0.648416	0.689934	0.490236		PF3D7_1029700	conserved Plasmodium protein unknown function	0.668997	0.654655	56.8909
PF3D7_1449000	gamete+egress+and+sporozoite+traversal+protein%2C+putative	0.779909	0.999968	8.34889	1.53056	0.509558	0.610361		PF3D7_0105500	conserved+protein%2C+unknown+function	0.533249	0.999873	66.6997	0.800915	0.6658	0.505539		PF3D7_1218500	dynamin-like+protein%2C+putative	0.577318	0.999935	712.993	0.582351	0.991356	0.321512		PF3D7_0311600	dolichyl-diphosphooligosaccharide--protein+glycosyltransferase+subunit+OST1%2C+putative	0.504773	0.999871	63.6477	0.75504	0.668538	0.50379		PF3D7_1432500	RNA+methyltransferase%2C+putative	0.446483	0.999954	502.497	0.588227	0.75903	0.447834		PF3D7_1441800	vacuolar protein sorting-associated protein 60 putative	0.668019	0.0818222	777.75
PF3D7_1038700	Plasmodium+exported+protein%2C+unknown+function	0.775006	0.999968	46.8785	0.848457	0.91343	0.361016		PF3D7_1471600	conserved+Plasmodium+protein%2C+unknown+function	0.532057	0.999873	50.8711	0.959566	0.554476	0.579253		PF3D7_1458800	DNA-directed+RNA+polymerase+III+subunit+RPC5%2C+putative	0.5766	0.999935	37.3665	0.973028	0.592583	0.55346		PF3D7_0406700	conserved+Plasmodium+protein%2C+unknown+function	0.504634	0.999871	116.951	0.607998	0.829993	0.406543		PF3D7_1243400	conserved+Plasmodium+protein%2C+unknown+function	0.44551	0.999954	68.6718	0.760927	0.585483	0.558223		PF3D7_1457800	conserved Plasmodium protein unknown function	0.667806	0.169476	271.919
PF3D7_0521600	conserved+Plasmodium+protein%2C+unknown+function	0.774754	0.999968	34.0375	1.06954	0.724381	0.468832		PF3D7_0100600	rifin	0.531977	0.999873	7.27339	1.91363	0.277994	0.781017		PF3D7_0311700	plasmepsin+VI	0.574866	0.999935	95.3461	0.794925	0.72317	0.469575		PF3D7_0311000	conserved+Plasmodium+protein%2C+unknown+function	0.502423	0.999871	1.33627	3.78116	0.132875	0.894292		PF3D7_0404100	AP2+domain+transcription+factor+AP2-SP2%2C+putative	0.445154	0.999954	9.20975	1.3281	0.335181	0.737488		PF3D7_0713500	conserved Plasmodium protein unknown function	0.667533	0.11734	464.087
PF3D7_1469500	conserved+Plasmodium+protein%2C+unknown+function	0.774674	0.999968	91.8343	1.009	0.767766	0.442626		PF3D7_0519200	V-type+proton+ATPase+16+kDa+proteolipid+subunit	0.529042	0.999873	6684.02	0.550895	0.960331	0.336888		PF3D7_1141500	conserved+Plasmodium+protein%2C+unknown+function	0.569806	0.999935	27.3595	1.05801	0.538564	0.590188		PF3D7_1137900	conserved+Plasmodium+protein%2C+unknown+function	0.502423	0.999871	1.33627	3.78116	0.132875	0.894292		PF3D7_1428600	peptide+chain+release+factor+1	0.44461	0.999954	283.713	0.681459	0.652438	0.514118		PF3D7_1445300	mitochondrial ribosomal protein S29 precursor putative	0.666963	0.170317	795.28
PF3D7_1127300	tRNA+(guanine-N(7)-)-methyltransferase%2C+putative	0.773678	0.999968	562.843	0.876628	0.882561	0.377473		PF3D7_1304100	DNA+ligase+I	0.526305	0.999873	893.885	0.662868	0.793982	0.427206		PF3D7_1215100	SUN+domain-containing+protein%2C+putative	0.568234	0.999935	118.014	0.784982	0.723882	0.469138		PF3D7_1462800	glyceraldehyde-3-phosphate+dehydrogenase	0.501335	0.999871	24014.9	0.654457	0.766032	0.443657		PF3D7_0929500	CH+domain-containing+protein%2C+putative	0.443866	0.999954	1.60145	2.93754	0.151101	0.879896		PF3D7_1142200	conserved Plasmodium protein unknown function	0.663484	0.416297	224.574
PF3D7_0706700	DNA+mismatch+repair+protein+MSH2%2C+putative	0.77061	0.999968	86.9573	0.747609	1.03077	0.302651		PF3D7_1253300	Plasmodium+exported+protein+(PHISTa)%2C+unknown+function%2C+pseudogene	0.524342	0.999873	580.095	0.685311	0.765115	0.444203		PF3D7_1127000	protein+phosphatase%2C+putative	0.563338	0.999935	111.204	0.779578	0.722619	0.469914		PF3D7_0619700	F-box+protein+FBXO1%2C+putative	0.500927	0.999871	73.3608	0.72607	0.689916	0.490247		PF3D7_0310000	50S+ribosomal+protein+L9%2C+apicoplast%2C+putative	0.443691	0.999954	123.577	0.701354	0.632622	0.526981		PF3D7_0425400	Plasmodium exported protein (PHISTa) unknown function	0.659384	0.945044	3.45905
PF3D7_0607500	4-hydroxybenzoate+polyprenyltransferase%2C+putative	0.768172	0.999968	159.967	0.667855	1.15021	0.250059		PF3D7_0632500	erythrocyte+membrane+protein+1%2C+PfEMP1	0.524319	0.999873	134.864	0.703293	0.74552	0.455957		PF3D7_1310900	ribosomal+protein+S15%2C+mitochondrial%2C+putative	0.561375	0.999935	209.926	0.748365	0.750136	0.453173		PF3D7_1320400	type+I+signal+peptidase	0.500694	0.999871	33.8439	0.878565	0.569899	0.568746		PF3D7_0927100	conserved+protein%2C+unknown+function	0.443645	0.999954	25.547	0.950252	0.466871	0.640593		PF3D7_1416000	conserved Plasmodium protein unknown function	0.657991	0.716362	40.9008
PF3D7_1208400	amino+acid+transporter%2C+putative	0.76625	0.999968	132.697	0.826658	0.926925	0.353966		PF3D7_0800750	Plasmodium+exported+protein%2C+unknown+function%2C+pseudogene	0.52427	0.999873	8.45485	1.75285	0.299096	0.764867		PF3D7_0408000	conserved+Plasmodium+protein%2C+unknown+function	0.558653	0.999935	1182.82	0.763857	0.731358	0.46456		PF3D7_1007500	conserved+Plasmodium+protein%2C+unknown+function	0.500492	0.999871	99.6923	0.735478	0.680499	0.496189		PF3D7_1008200	flap+endonuclease%2C+putative	0.443618	0.999954	8.36042	1.35275	0.327938	0.742959		PF3D7_1340000	secreted ookinete protein putative	0.656279	0.690782	69.0291
PF3D7_0219300	conserved+Plasmodium+protein%2C+unknown+function	0.765187	0.999968	260.181	0.629028	1.21646	0.22381		PF3D7_1409800	CUGBP+Elav-like+family+member+2%2C+putative	0.523913	0.999873	490.851	0.635008	0.82505	0.409343		PF3D7_0400400	erythrocyte+membrane+protein+1%2C+PfEMP1	0.558531	0.999935	19.692	1.36947	0.407846	0.683387		PF3D7_1101700	Pfmc-2TM+Maurer's+cleft+two+transmembrane+protein	0.498908	0.999871	1.27105	4.20756	0.118574	0.905613		PF3D7_1324100	conserved+Plasmodium+membrane+protein%2C+unknown+function	0.443394	0.999954	142.737	0.787727	0.562878	0.573518		PF3D7_1246700	conserved Plasmodium protein unknown function	0.653377	0.0952911	1077.75
PF3D7_1139600	conserved+Plasmodium+protein%2C+unknown+function	0.763713	0.999968	52.1795	1.15063	0.663734	0.506861		PF3D7_0825900	conserved+Plasmodium+protein%2C+unknown+function	0.522532	0.999873	52.6216	0.906919	0.576162	0.564506		PF3D7_0401900	acyl-CoA+synthetase	0.557562	0.999935	42.2065	0.959412	0.581149	0.56114		PF3D7_1102300	Plasmodium+exported+protein%2C+unknown+function	0.498873	0.999871	101.353	0.774596	0.644043	0.519548		PF3D7_1135700	conserved+Plasmodium+protein%2C+unknown+function	0.442874	0.999954	338.792	0.650758	0.680552	0.496155		PF3D7_0809700	RuvB-like helicase 1	0.65274	0.350345	337.057
PF3D7_1413500	iron-sulfur+cluster+assembly+protein+SufC	0.763239	0.999968	87.4574	0.823068	0.927309	0.353766		PF3D7_1012400	hypoxanthine-guanine+phosphoribosyltransferase	0.518758	0.999873	31104.7	0.484526	1.07065	0.284327		PF3D7_1029500	conserved+Plasmodium+protein%2C+unknown+function	0.557431	0.999935	2.97507	2.97761	0.187207	0.851498		PF3D7_1029400	LEM3/CDC50+family+protein%2C+putative	0.498862	0.999871	211.377	0.54241	0.919713	0.357723		PF3D7_1031100	conserved+Plasmodium+protein%2C+unknown+function	0.441692	0.999954	70.8297	0.725536	0.608781	0.54267		PF3D7_1318500	conserved Plasmodium protein unknown function	0.652426	0.483496	101.699
PF3D7_0901900	probable+protein%2C+unknown+function	0.762052	0.999968	129.593	0.780437	0.976442	0.328845		PF3D7_0829600	early+transcribed+membrane+protein+8	0.517283	0.999873	104.936	0.848954	0.609318	0.542314		PF3D7_1404100	cytochrome+c%2C+putative	0.557179	0.999935	495.396	0.624796	0.891778	0.372512		PF3D7_1450900	acetyl-CoA+acetyltransferase%2C+putative	0.498225	0.999871	13.9702	1.29833	0.383745	0.701168		PF3D7_0514500	conserved+Plasmodium+membrane+protein%2C+unknown+function	0.441557	0.999954	27.1523	0.991226	0.445466	0.655983		PF3D7_0311700	plasmepsin VI	0.652388	0.337941	205.736
PF3D7_1369000	glycosylphosphatidylinositol+anchor+attachment+1+protein%2C+putative	0.761647	0.999968	114.153	0.75511	1.00866	0.31314		PF3D7_0508600	conserved+protein%2C+unknown+function	0.515081	0.999873	1761.02	0.795707	0.647325	0.517422		PF3D7_0510400	PDCD2+domain-containing+protein%2C+putative	0.556667	0.999935	24.0638	1.19462	0.465978	0.641231		PF3D7_0701600	Pfmc-2TM+Maurer's+cleft+two+transmembrane+protein	0.497459	0.999871	7.85216	1.67615	0.296787	0.766629		PF3D7_1468300	leucine-rich+repeat+protein	0.441134	0.999954	16.4109	1.05379	0.418615	0.675497		PF3D7_1454200	conserved Plasmodium protein unknown function	0.647996	0.608239	103.809
PF3D7_0911300	cysteine+repeat+modular+protein+1	0.760047	0.999968	13.0048	1.30273	0.583426	0.559607		PF3D7_1033300	conserved+protein%2C+unknown+function	0.514367	0.999873	3485.62	0.525056	0.979642	0.327263		PF3D7_1141900	inner+membrane+complex+protein+1b%2C+putative	0.556631	0.999935	6.64832	1.87333	0.297135	0.766363		PF3D7_1369300	conserved+Plasmodium+protein%2C+unknown+function	0.497402	0.999871	8.89736	2.0448	0.243251	0.807811		PF3D7_1403500	dynein+light+chain%2C+putative	0.44014	0.999954	69.5838	0.731141	0.601991	0.54718		PF3D7_1327100	conserved protein unknown function	0.644212	0.53728	105.412
PF3D7_1243200	dolichyl-diphosphooligosaccharide--protein+glycosyltransferase+subunit+OST5%2C+putative	0.759261	0.999968	14.1343	1.51183	0.502215	0.615517		PF3D7_0909800	small+nuclear+ribonucleoprotein+Sm+D3%2C+putative	0.512137	0.999873	1876.63	0.533825	0.959372	0.337371		PF3D7_0937200	lysophospholipase%2C+putative	0.556582	0.999935	12.147	1.45869	0.381563	0.702785		PF3D7_1000600	rifin	0.495881	0.999871	61.9715	0.824853	0.601175	0.547723		PF3D7_1131600	kelch+domain-containing+protein%2C+putative	0.439976	0.999954	19.6612	0.988807	0.444956	0.656351		PF3D7_0700500	rifin	0.64111	0.941076	4.11092
PF3D7_0912600	conserved+Plasmodium+protein%2C+unknown+function	0.758864	0.999968	18.7554	1.12153	0.676632	0.49864		PF3D7_0719200	NIMA+related+kinase+4	0.512076	0.999873	245.397	0.84953	0.602775	0.546658		PF3D7_0702000	Plasmodium+exported+protein+(hyp12)%2C+unknown+function	0.556175	0.999935	959.897	0.603157	0.922107	0.356473		PF3D7_0214500	conserved+Plasmodium+protein%2C+unknown+function	0.495473	0.999871	8.16924	1.92083	0.257947	0.796448		PF3D7_1401900	conserved+protein%2C+unknown+function	0.439741	0.999954	91.16	0.850944	0.516769	0.605318		PF3D7_0700100	erythrocyte membrane protein 1 PfEMP1	0.641096	0.910894	9.2461
PF3D7_0403300	conserved+Plasmodium+protein%2C+unknown+function	0.758422	0.999968	304.982	0.756407	1.00266	0.316023		PF3D7_0611700	60S+ribosomal+protein+L39	0.51177	0.999873	6273.43	0.498973	1.02565	0.305059		PF3D7_0627600	conserved+Plasmodium+protein%2C+unknown+function	0.554634	0.999935	25.6355	1.09387	0.50704	0.612127		PF3D7_0901600	stevor	0.49475	0.999871	2.76795	2.53563	0.195119	0.8453		PF3D7_1006100	CCR4-NOT+transcription+complex+subunit+5%2C+putative	0.43923	0.999954	36.4746	0.872788	0.503249	0.614789		PF3D7_1313100	conserved Plasmodium protein unknown function	0.641012	0.744381	57.4154
PF3D7_0324100	Pfmc-2TM+Maurer's+cleft+two+transmembrane+protein	0.757972	0.999968	99.9308	1.05208	0.720452	0.471247		PF3D7_0502900	Tim10/DDP+family+zinc+finger+protein%2C+putative	0.510347	0.999873	3806.37	0.508603	1.00343	0.315654		PF3D7_1306500	MORN+repeat+protein%2C+putative	0.552378	0.999935	42.1756	0.930021	0.593942	0.552551		PF3D7_0830000	5.8S+ribosomal+RNA	0.492693	0.999871	2.83317	2.60353	0.18924	0.849905		PF3D7_1346600	conserved+protein%2C+unknown+function	0.438967	0.999954	41.9631	0.911884	0.481385	0.630243		PF3D7_1240600	erythrocyte membrane protein 1 PfEMP1	0.640807	0.759431	126.363
PF3D7_1463600	conserved+Plasmodium+protein%2C+unknown+function	0.757913	0.999968	21.861	1.17571	0.644644	0.519158		PF3D7_0812300	sporozoite+surface+protein+3%2C+putative	0.509749	0.999873	74.9715	0.752238	0.677644	0.497997		PF3D7_1405700	RING+zinc+finger+protein%2C+putative	0.552247	0.999935	239.645	0.617539	0.894271	0.371177		PF3D7_0214300	conserved+Plasmodium+protein%2C+unknown+function	0.491462	0.999871	121.447	0.633766	0.775462	0.438066		mal_rna_9	unspecified+product	0.43881	0.999954	215.235	0.674804	0.650277	0.515513		PF3D7_1423900	small nucleolar RNA snoR23	0.6405	0.943776	3.73658
PF3D7_0816500	small+heat+shock+protein+HSP20%2C+putative	0.757623	0.999968	2.7428	2.47974	0.305525	0.759966		PF3D7_1208000	ribosomal+protein+L29%2C+apicoplast%2C+putative	0.508834	0.999873	76.4137	0.76143	0.668261	0.503967		PF3D7_1350000	conserved+Plasmodium+protein%2C+unknown+function	0.551741	0.999935	21.6324	1.14092	0.483592	0.628675		PF3D7_0314300	DER1-like+protein	0.491343	0.999871	4.22419	2.32945	0.210926	0.832945		PF3D7_1137200	apical+exonemal+protein	0.438756	0.999954	31.5293	0.959933	0.457069	0.647621		PF3D7_0814100	conserved Plasmodium protein unknown function	0.640097	0.110018	594.485
PF3D7_1209500	cGMP-specific+3'%2C5'-cyclic+phosphodiesterase+alpha	0.757285	0.999968	63.9877	0.769388	0.98427	0.324983		PF3D7_0826800	small+nucleolar+RNA+snoR05	0.507857	0.999873	24.6219	1.14013	0.445436	0.656005		PF3D7_0600200	erythrocyte+membrane+protein+1%2C+PfEMP1	0.549099	0.999935	14.5849	1.35792	0.404369	0.685942		PF3D7_0925100	conserved+Plasmodium+protein%2C+unknown+function	0.491325	0.999871	7.94756	1.62809	0.30178	0.76282		PF3D7_0609400	mitochondrial+cardiolipin+synthase%2C+putative	0.43855	0.999954	279.585	0.637093	0.688361	0.491225		PF3D7_0413100	erythrocyte membrane protein 1 PfEMP1	0.639163	0.953187	4.90008
PF3D7_1253400	acyl-CoA+synthetase	0.754359	0.999968	16.5883	1.24935	0.603803	0.545975		PF3D7_1219500	erythrocyte+membrane+protein+1+(PfEMP1)%2C+exon+2%2C+pseudogene	0.507051	0.999873	19.2004	1.19218	0.425313	0.670608		PF3D7_0727800	cation+transporting+ATPase%2C+putative	0.548444	0.999935	301.29	0.59911	0.915431	0.359966		PF3D7_0521300	zinc+finger+protein%2C+putative	0.49003	0.999871	405.359	0.506162	0.968128	0.33298		PF3D7_1404600	adenylyl+cyclase+alpha	0.438364	0.999954	81.5554	0.832834	0.526353	0.598643		PF3D7_0601700	Plasmodium exported protein (PHISTa) unknown function pseudogene	0.637513	0.425392	207.1
PF3D7_0419000	conserved+Plasmodium+protein%2C+unknown+function	0.754023	0.999968	106.85	0.791928	0.952136	0.341028		PF3D7_0723600	proteasome+assembly+chaperone+4%2C+putative	0.506921	0.999873	1182.79	0.568194	0.892161	0.372306		PF3D7_0826000	conserved+Plasmodium+protein%2C+unknown+function	0.546774	0.999935	56.9996	0.86578	0.631539	0.527688		PF3D7_0908800	mitochondrial+carrier+protein%2C+putative	0.48947	0.999871	384.082	0.507513	0.964448	0.334821		PF3D7_1032600	conserved+protein%2C+unknown+function	0.438109	0.999954	32.4965	0.940949	0.465604	0.641499		PF3D7_1113800	conserved Plasmodium membrane protein unknown function	0.636899	0.121571	1060.3
PF3D7_1452100	leucine-rich+repeat+protein	0.752903	0.999968	128.772	0.883158	0.852513	0.39393		PF3D7_1360400	conserved+Plasmodium+protein%2C+unknown+function	0.506725	0.999873	465.784	0.700527	0.723349	0.469466		PF3D7_0317400	DNA+replication+complex+GINS+protein%2C+putative	0.545952	0.999935	46.9158	0.868885	0.628337	0.529783		PF3D7_1214200	histone-lysine+N-methyltransferase%2C+putative	0.489277	0.999871	17.4312	1.16006	0.421769	0.673194		PF3D7_1234000	conserved+Plasmodium+protein%2C+unknown+function	0.438096	0.999954	237.033	0.613198	0.714444	0.474952		PF3D7_1351200	conserved Plasmodium protein unknown function	0.636433	0.0729986	832.65
PF3D7_1213000	non-coding+RNA	0.751837	0.999968	7.87134	1.62101	0.463808	0.642785		PF3D7_0502100	HCNGP-like+protein	0.505833	0.999873	660.689	0.56534	0.894741	0.370925		PF3D7_1025800	conserved+protein%2C+unknown+function	0.544523	0.999935	376.938	0.663032	0.821262	0.411497		PF3D7_0212800	multidrug+efflux+pump%2C+putative	0.488899	0.999871	43.8944	0.827742	0.590641	0.554761		PF3D7_0626900	ribosomal+protein+L46%2C+mitochondrial%2C+putative	0.437707	0.999954	70.9322	0.812871	0.538471	0.590252		PF3D7_1420500	protein GPR89 putative	0.634568	0.75413	43.7567
PF3D7_0626600	conserved+Plasmodium+protein%2C+unknown+function	0.74939	0.999968	24.3711	1.11057	0.674777	0.499817		PF3D7_1038400	gametocyte-specific+protein	0.505039	0.999873	279.035	0.840045	0.601205	0.547703		PF3D7_0832000	stevor	0.541906	0.999935	7.63053	1.73727	0.311929	0.755095		PF3D7_1230100	thioredoxin-like+associated+protein+1%2C+putative	0.487852	0.999871	27.9742	0.939842	0.519079	0.603706		PF3D7_0609500	conserved+Plasmodium+protein%2C+unknown+function	0.437312	0.999954	17.1898	1.32177	0.330853	0.740755		PF3D7_1369300	conserved Plasmodium protein unknown function	0.634325	0.783966	29.6419
PF3D7_0922900	3-oxoacyl-[acyl-carrier-protein]+reductase	0.74723	0.999968	26.964	0.995233	0.750809	0.452767		PF3D7_0911500	conserved+Plasmodium+protein%2C+unknown+function	0.504728	0.999873	267.916	0.627095	0.804868	0.420896		PF3D7_0401400	rifin	0.541594	0.999935	1.27338	4.07323	0.132964	0.894222		PF3D7_0529100	thioredoxin-like+protein%2C+putative	0.487776	0.999871	27.9111	1.05794	0.46106	0.644756		PF3D7_1144500	SUMO-activating+enzyme+subunit+1	0.436563	0.999954	196.217	0.651069	0.670533	0.502518		PF3D7_0221800	hypothetical protein	0.63413	0.904911	9.58897
PF3D7_1109600	small+nucleolar+RNA+SNORD127	0.746925	0.999968	4.4508	2.22387	0.335867	0.736971		PF3D7_1403200	EGF+domain-containing+protein%2C+putative	0.504483	0.999873	37.4638	1.05696	0.477295	0.633152		PF3D7_1024800	exported+protein+3	0.541148	0.999935	1572.65	0.603542	0.896621	0.369921		PF3D7_1222100	conserved+Plasmodium+protein%2C+unknown+function	0.486229	0.999871	37.6705	0.854022	0.56934	0.569126		PF3D7_1327700	regulator+of+nonsense+transcripts+3B%2C+putative	0.43629	0.999954	175.473	0.62681	0.696048	0.486399		PF3D7_0525600	RNA methyltransferase putative	0.630217	0.168703	626.579
PF3D7_1101200	rifin	0.746831	0.999968	1.61869	3.55771	0.209919	0.833731		PF3D7_1029000	conserved+Plasmodium+protein%2C+unknown+function%2C+pseudogene	0.502727	0.999873	68.0377	0.816159	0.615967	0.537916		PF3D7_1444800	fructose-bisphosphate+aldolase	0.53862	0.999935	19983	0.779621	0.690874	0.489645		PF3D7_0314700	RING+finger+protein+RNF1	0.485389	0.999871	162.376	0.749435	0.647673	0.517196		PF3D7_1349900	conserved+Plasmodium+protein%2C+unknown+function	0.436175	0.999954	44.7699	1.0265	0.424915	0.670899		PF3D7_1347200	nucleoside transporter 1	0.630197	0.0240891	11991
PF3D7_1402600	small+nucleolar+RNA+snoR22	0.745324	0.999968	19.5395	1.53046	0.486994	0.626263		PF3D7_0937700	rifin	0.5026	0.999873	12.0245	1.51412	0.331941	0.739934		PF3D7_1424200	small+nucleolar+RNA+snoR25	0.537871	0.999935	2.09364	3.62833	0.148242	0.882152		PF3D7_0627000	conserved+Plasmodium+protein%2C+unknown+function	0.484112	0.999871	5.78631	1.86201	0.259995	0.794868		PF3D7_1331000	protein+kinase%2C+putative	0.436154	0.999954	43.536	0.872798	0.499719	0.617273		PF3D7_1007800	conserved Plasmodium protein unknown function	0.629004	0.643019	68.8947
PF3D7_0417000	conserved+Plasmodium+protein%2C+unknown+function	0.745104	0.999968	5.689	1.93139	0.385786	0.699655		PF3D7_0319600	elongation+factor+1-delta%2C+putative	0.501084	0.999873	12346	0.542309	0.923983	0.355495		PF3D7_1477200	Plasmodium+exported+protein+(hyp15)%2C+unknown+function	0.533977	0.999935	4.18727	2.76803	0.192909	0.84703		PF3D7_1253400	acyl-CoA+synthetase	0.483514	0.999871	10.0813	1.47483	0.327845	0.743029		mal_rna_11	unspecified+product	0.435201	0.999954	386.314	0.680304	0.639715	0.522358		PF3D7_1325500	conserved Plasmodium protein unknown function	0.627067	0.113373	628.754
PF3D7_1254000	rifin	0.744709	0.999968	1.35548	3.78754	0.196621	0.844124		PF3D7_0402500	rifin%2C+pseudogene	0.499066	0.999873	34.5684	1.1148	0.447672	0.65439		PF3D7_1477800	acyl-CoA+binding+protein	0.533928	0.999935	215.405	0.67092	0.795815	0.426139		PF3D7_0710900	50S+ribosomal+protein+L1%2C+mitochondrial%2C+putative	0.483169	0.999871	193.092	0.600434	0.804699	0.420993		PF3D7_1462900	conserved+Plasmodium+protein%2C+unknown+function	0.435065	0.999954	112.948	0.68009	0.639717	0.522357		PF3D7_1308200	carbamoyl phosphate synthetase	0.626078	0.026649	4620.89
PF3D7_1131200	conserved+Plasmodium+protein%2C+unknown+function	0.742602	0.999968	307.117	0.817451	0.908436	0.363648		PF3D7_0501700	anaphase-promoting+complex+subunit+3%2C+putative	0.498114	0.999873	11.7412	1.63223	0.305174	0.760233		PF3D7_0629600	RNA-binding+protein%2C+putative	0.533047	0.999935	156.766	0.675555	0.789049	0.430083		PF3D7_0935100	protein+kish%2C+putative	0.483073	0.999871	51.2509	1.0267	0.470512	0.637989		PF3D7_0904500	prefoldin+subunit+4%2C+putative	0.434106	0.999954	195.277	0.627963	0.691293	0.489382		PF3D7_1477300	Plasmodium exported protein (PHIST) unknown function	0.626071	0.343679	342.004
PF3D7_1475400	cysteine+repeat+modular+protein+4	0.741893	0.999968	57.4461	0.855695	0.867007	0.385938		PF3D7_1203200	signal+recognition+particle+subunit+SRP14	0.497943	0.999873	1571.49	0.708619	0.702695	0.482246		PF3D7_1461700	conserved+Plasmodium+protein%2C+unknown+function	0.532684	0.999935	56.3743	0.829991	0.641795	0.521006		PF3D7_0314200	conserved+Plasmodium+protein%2C+unknown+function	0.482666	0.999871	23.435	1.0653	0.453081	0.65049		PF3D7_0905000	conserved+Plasmodium+protein%2C+unknown+function	0.433916	0.999954	22.9575	1.17339	0.369797	0.711534		PF3D7_0905600	WD repeat-containing protein 66 putative	0.624867	0.595182	108.015
PF3D7_1102600	Plasmodium+exported+protein%2C+unknown+function	0.741856	0.999968	27.7601	1.12019	0.662257	0.507806		PF3D7_0208900	6-cysteine+protein+P230p	0.495634	0.999873	77.8227	0.777619	0.637374	0.523881		PF3D7_0731500	erythrocyte+binding+antigen-175	0.530575	0.999935	17938.7	0.671832	0.789744	0.429678		PF3D7_0827300	conserved+Plasmodium+protein%2C+unknown+function	0.481638	0.999871	557.414	0.493211	0.976536	0.328799		PF3D7_0214200	ribosomal+protein+L13%2C+mitochondrial	0.432954	0.999954	245.251	0.672663	0.643642	0.519808		PF3D7_1214000	conserved protein unknown function	0.623673	0.0995157	816.943
PF3D7_1469900	protein+MGET	0.741092	0.999968	69.4297	0.924548	0.801572	0.422801		PF3D7_0607100	MYND-type+zinc+finger+protein%2C+putative	0.492723	0.999873	43.5167	0.988889	0.498259	0.618301		PF3D7_0815100	heptatricopeptide+repeat+and+RAP+domain-containing+protein%2C+putative	0.530533	0.999935	81.1526	0.7426	0.714426	0.474964		PF3D7_1460400	ubiquitin+carboxyl-terminal+hydrolase+isozyme+L3	0.481583	0.999871	424.037	0.572139	0.841725	0.399942		PF3D7_1431000	ribosomal+protein+L17%2C+mitochondrial%2C+putative	0.432837	0.999954	95.183	0.771822	0.560799	0.574934		PF3D7_0304700	conserved Plasmodium protein unknown function	0.621471	0.497313	116.387
PF3D7_1346700	6-cysteine+protein	0.740764	0.999968	82.5929	0.782116	0.947127	0.343574		PF3D7_0306000	cytochrome+b-c1+complex+subunit+8%2C+putative	0.492048	0.999873	914.975	0.596762	0.824529	0.409639		PF3D7_1029000	conserved+Plasmodium+protein%2C+unknown+function%2C+pseudogene	0.529881	0.999935	10.2914	1.52645	0.347133	0.728492		PF3D7_0317800	26S+proteasome+non-ATPase+regulatory+subunit+9%2C+putative	0.480999	0.999871	175.845	0.56702	0.848293	0.396275		PF3D7_1327400	conserved+Plasmodium+protein%2C+unknown+function	0.432833	0.999954	139.765	0.698783	0.61941	0.535646		PF3D7_0706600	conserved Plasmodium protein unknown function	0.620208	0.759431	39.775
PF3D7_1138900	non-coding+RNA	0.738624	0.999968	9.13077	1.48834	0.496275	0.619701		PF3D7_1325000	U6+snRNA-associated+Sm-like+protein+LSm6%2C+putative	0.491052	0.999873	1756.65	0.530077	0.926377	0.35425		PF3D7_0831000	Plasmodium+exported+protein+(PHISTb)%2C+unknown+function	0.528666	0.999935	15.8442	1.28201	0.412372	0.680067		PF3D7_0420200	holo-[acyl-carrier-protein]+synthase%2C+putative	0.480134	0.999871	7.81566	1.60656	0.298858	0.765048		PF3D7_0913600	conserved+Plasmodium+protein%2C+unknown+function	0.432709	0.999954	87.2671	0.792376	0.546091	0.585003		PF3D7_1455900	polyprenol reductase putative	0.619533	0.0460052	2162.5
PF3D7_1476900	Plasmodium+exported+protein%2C+unknown+function%2C+pseudogene	0.738248	0.999968	30.7913	0.962681	0.766867	0.443161		PF3D7_0925600	zinc+binding+protein+(Yippee)%2C+putative	0.490454	0.999873	736.282	0.553558	0.886002	0.375616		PF3D7_0402100	Plasmodium+exported+protein+(PHISTb)%2C+unknown+function	0.52862	0.999935	1467.84	0.564647	0.936195	0.349173		PF3D7_1027900	palmitoyltransferase+DHHC10%2C+putative	0.479051	0.999871	41.8139	0.818362	0.585378	0.558293		PF3D7_0732300	rifin	0.432698	0.999954	2.42588	2.46678	0.17541	0.860757		PF3D7_1224400	WD repeat-containing protein putative	0.61911	0.148635	549.426
PF3D7_0412300	phosphopantothenoylcysteine+synthetase%2C+putative	0.737938	0.999968	40.4857	0.899966	0.819962	0.412238		PF3D7_1213600	dynein+light+chain+1%2C+putative	0.48989	0.999873	2017.68	0.68094	0.719432	0.471875		PF3D7_1426500	ABC+transporter+G+family+member+2	0.527768	0.999935	48.3757	0.856967	0.615856	0.537989		PF3D7_1443200	heptatricopeptide+repeat-containing+protein%2C+putative	0.477926	0.999871	25.954	1.00015	0.477852	0.632755		PF3D7_0504300	conserved+Plasmodium+protein%2C+unknown+function	0.431911	0.999954	12.3398	1.201	0.359626	0.719127		PF3D7_1402600	small nucleolar RNA snoR22	0.618917	0.815666	27.9505
PF3D7_1249400	conserved+Plasmodium+protein%2C+unknown+function	0.73774	0.999968	114.465	0.683017	1.08012	0.280088		PF3D7_1436400	conserved+Plasmodium+protein%2C+unknown+function	0.488556	0.999873	107.035	0.65852	0.741899	0.458148		PF3D7_1126800	alternative+splicing+factor+SR-MG%2C+putative	0.526662	0.999935	23.8652	1.2534	0.420187	0.674349		PF3D7_1362300	transmembrane+and+coiled-coil+domain-containing+protein+1%2C+putative	0.477099	0.999871	69.5033	0.70833	0.673555	0.500594		PF3D7_1408500	conserved+Plasmodium+protein%2C+unknown+function	0.430968	0.999954	410.944	0.664095	0.648956	0.516367		PF3D7_1414100	zinc finger protein putative	0.618658	0.343539	364.149
PF3D7_1354000	conserved+Plasmodium+protein%2C+unknown+function	0.737257	0.999968	16.8732	1.30747	0.563882	0.572834		PF3D7_1302300	Plasmodium+exported+protein%2C+unknown+function	0.487558	0.999873	1116.94	0.517745	0.941695	0.346349		PF3D7_1105600	translocon+component+PTEX88	0.526243	0.999935	1402.59	0.556122	0.946272	0.34401		PF3D7_0721700	secreted+ookinete+protein%2C+putative	0.476304	0.999871	32.8851	0.885136	0.538115	0.590498		PF3D7_1435900	conserved+Plasmodium+protein%2C+unknown+function	0.430403	0.999954	22.765	0.993258	0.433324	0.664779		PF3D7_0110900	adenylate kinase-like protein 1	0.617399	0.304487	239.19
PF3D7_0425100	Plasmodium+exported+protein+(hyp6)%2C+unknown+function	0.737201	0.999968	59.5813	1.05471	0.698962	0.484576		PF3D7_0222900	erythrocyte+membrane+protein+1+(PfEMP1)%2C+exon+2%2C+pseudogene	0.486925	0.999873	2.24752	3.2645	0.149158	0.881429		PF3D7_1407200	conserved+Plasmodium+protein%2C+unknown+function	0.525817	0.999935	476.405	0.643448	0.817187	0.413822		PF3D7_0729700	conserved+protein%2C+unknown+function	0.47612	0.999871	12.1367	1.41073	0.337499	0.735741		PF3D7_1477800	acyl-CoA+binding+protein	0.43026	0.999954	26.3467	0.898331	0.478954	0.631971		PF3D7_0414100	conserved Plasmodium membrane protein unknown function	0.616577	0.32502	304.18
PF3D7_1356000	conserved+Plasmodium+protein%2C+unknown+function	0.737107	0.999968	28.6083	0.98808	0.745999	0.455668		PF3D7_0413300	rifin	0.483368	0.999873	8.02898	1.76517	0.273836	0.78421		PF3D7_1006300	conserved+Plasmodium+protein%2C+unknown+function	0.524751	0.999935	16.7715	1.32977	0.394619	0.693124		PF3D7_0828400	mitochondrial+inner+membrane+protein+OXA1%2C+putative	0.474667	0.999871	16.1377	1.17003	0.405688	0.684972		PF3D7_0618800	heptatricopeptide+repeat-containing+protein%2C+putative	0.430169	0.999954	110.572	0.859271	0.500621	0.616638		PF3D7_1360500	guanylyl cyclase beta	0.616266	0.252477	263.36
PF3D7_1476500	probable+protein%2C+unknown+function	0.735965	0.999968	198.282	0.691218	1.06474	0.286995		PF3D7_1011200	unspecified+product	0.483143	0.999873	1563.03	0.660782	0.731168	0.464677		PF3D7_0731700	Plasmodium+exported+protein+(hyp9)%2C+unknown+function	0.524067	0.999935	37.1865	1.00233	0.522848	0.60108		PF3D7_0600100	erythrocyte+membrane+protein+1+(PfEMP1)%2C+pseudogene	0.471537	0.999871	6.70523	1.72693	0.273049	0.784815		PF3D7_0204900	2-methoxy-6-polyprenyl-1%2C4-benzoquinol+methylase%2C+mitochondrial%2C+putative	0.429921	0.999954	130.783	0.691905	0.621358	0.534364		PF3D7_1240200	erythrocyte membrane protein 1 (PfEMP1) pseudogene	0.611298	0.917017	8.27523
PF3D7_1011500	conserved+protein%2C+unknown+function	0.735493	0.999968	140.602	0.663281	1.10887	0.267486		PF3D7_0320400	oocyst+capsule+protein+Cap380	0.482777	0.999873	184.937	0.743717	0.64914	0.516248		PF3D7_0913800	conserved+Plasmodium+protein%2C+unknown+function	0.522009	0.999935	3427.44	0.693185	0.753059	0.451414		PF3D7_1015400	conserved+Plasmodium+protein%2C+unknown+function	0.470916	0.999871	39.9595	0.922285	0.510597	0.609633		PF3D7_1021500	ATP-dependent+RNA+helicase+ROK1%2C+putative	0.429806	0.999954	352.13	0.599102	0.717417	0.473117		PF3D7_1128300	ATP-dependent 6-phosphofructokinase	0.6108	0.273984	249.589
PF3D7_1017100	rhoptry+neck+protein+12	0.733067	0.999968	81.4671	0.726863	1.00854	0.313198		PF3D7_0808000	conserved+Plasmodium+protein%2C+unknown+function	0.482385	0.999873	90.7425	0.700937	0.688201	0.491326		PF3D7_1148600	18S+ribosomal+RNA	0.521911	0.999935	84.5174	1.05944	0.492629	0.622275		PF3D7_1467100	DNA-3-methyladenine+glycosylase%2C+putative	0.46987	0.999871	66.92	0.746479	0.629448	0.529056		PF3D7_1336100	conserved+protein%2C+unknown+function	0.42943	0.999954	21.5636	1.00854	0.425796	0.670257		PF3D7_0911300	cysteine repeat modular protein 1	0.610253	0.613234	129.471
PF3D7_0815000	selenoprotein	0.732847	0.999968	500.523	0.638564	1.14765	0.251114		PF3D7_0515100	rhomboid+protease+ROM9	0.482288	0.999873	342.275	0.68923	0.699748	0.484084		PF3D7_1411600	GTP-binding+protein+Obg1	0.521867	0.999935	41.4895	0.898878	0.580576	0.561526		PF3D7_1312100	GYF+domain-containing+protein%2C+putative	0.468119	0.999871	69.4733	0.741924	0.630953	0.528071		PF3D7_1356200	mitochondrial+import+inner+membrane+translocase+subunit+TIM23%2C+putative	0.42936	0.999954	355.936	0.60952	0.704423	0.481169		PF3D7_1135800	conserved Plasmodium protein unknown function	0.605757	0.385649	285.619
PF3D7_0703100	cytosolic+iron-sulfur+assembly+component+2%2C+putative	0.732137	0.999968	146.001	0.873458	0.838205	0.401916		PF3D7_1302200	protein+UIS3	0.480768	0.999873	12.8724	1.39897	0.343658	0.731103		PF3D7_1465800	dynein+beta+chain%2C+putative	0.521359	0.999935	68.5307	0.811366	0.642569	0.520503		PF3D7_1355600	PhIL1+interacting+protein+PIP1	0.467782	0.999871	25.7491	0.974793	0.479878	0.631314		PF3D7_1318000	conserved+protein%2C+unknown+function	0.427408	0.999954	102.956	0.679056	0.629414	0.529078		PF3D7_1211800	polyubiquitin	0.605331	0.127736	9267.9
PF3D7_0522200	transcription+initiation+factor+TFIID+subunit+10%2C+putative	0.729976	0.999968	724.695	0.780698	0.93503	0.349773		PF3D7_0812600	ubiquitin-conjugating+enzyme+E2%2C+putative	0.480093	0.999873	1763.13	0.682211	0.703732	0.4816		PF3D7_0608800	ornithine+aminotransferase	0.52037	0.999935	1382.03	0.608405	0.855301	0.392384		PF3D7_1246500	methyltransferase%2C+putative	0.467389	0.999871	77.2069	0.728984	0.641151	0.521424		PF3D7_1359800	ADP-ribosylation+factor%2C+putative	0.426234	0.999954	13.2816	1.19306	0.35726	0.720897		PF3D7_1117200	conserved Plasmodium protein unknown function	0.605062	0.714731	78.3844
PF3D7_1458900	golgi+apparatus+membrane+protein+TVP23%2C+putative	0.727314	0.999968	151.51	0.881264	0.825308	0.409197		PF3D7_1019900	autophagy-related+protein+8	0.478996	0.999873	152.474	0.715749	0.669223	0.503353		PF3D7_0525100	acyl-CoA+synthetase	0.520351	0.999935	4259.9	0.750303	0.693521	0.487983		PF3D7_1320100	ATP-dependent+Clp+protease+adapter+protein+ClpS	0.466604	0.999871	57.2311	0.885546	0.526911	0.598256		PF3D7_0422000	steroid+dehydrogenase%2C+putative	0.424075	0.999954	351.396	0.611306	0.693719	0.487859		PF3D7_1447600	conserved protein unknown function	0.603328	0.823285	32.1692
PF3D7_0901500	rifin	0.726552	0.999968	53.267	0.888224	0.817983	0.413367		PF3D7_0817900	high+mobility+group+protein+B2	0.477828	0.999873	6493.23	0.67105	0.712061	0.476427		PF3D7_1240400	erythrocyte+membrane+protein+1%2C+PfEMP1	0.519034	0.999935	92.3218	0.721335	0.719546	0.471804		PF3D7_1346700	6-cysteine+protein	0.46418	0.999871	71.0871	0.717577	0.646872	0.517715		PF3D7_0404400	6-cysteine+protein+P36	0.423752	0.999954	71.0586	0.972411	0.435775	0.663		PF3D7_1424500	small nucleolar RNA snoR27	0.60282	0.824454	30.7998
PF3D7_0601500	Plasmodium+exported+protein+(PHISTb)%2C+unknown+function	0.725623	0.999968	25.9536	0.993697	0.730226	0.465252		PF3D7_API04200	DNA-directed+RNA+polymerase+subunit+beta''%2C+putative	0.477544	0.999873	19.4136	1.45278	0.32871	0.742375		PF3D7_1452000	rhoptry+neck+protein+2	0.518392	0.999935	2609.01	0.561033	0.923995	0.355489		PF3D7_0104600	conserved+Plasmodium+protein%2C+unknown+function	0.464122	0.999871	38.5158	0.951925	0.487562	0.62586		PF3D7_0702600	chitinase%2C+fragment	0.423254	0.999954	8.17145	1.67578	0.252571	0.800599		PF3D7_1231800	asparagine-rich protein putative	0.600873	0.66055	1418.85
PF3D7_0617700	rifin	0.721107	0.999968	54.8514	0.836361	0.862196	0.38858		PF3D7_0809500	histone+acetyltransferase+subunit+NuA4%2C+putative	0.477352	0.999873	587.382	0.533988	0.893938	0.371355		PF3D7_0625600	poly(A)+polymerase+PAP%2C+putative	0.516156	0.999935	65.4633	0.782258	0.659829	0.509364		PF3D7_0902400	serine/threonine+protein+kinase%2C+FIKK+family	0.463685	0.999871	36.5797	0.862661	0.537506	0.590918		PF3D7_1326100	WD+repeat-containing+protein%2C+putative	0.42271	0.999954	326.981	0.605729	0.697853	0.485269		PF3D7_1011500	conserved protein unknown function	0.600219	0.298005	279.693
PF3D7_1477400	Plasmodium+exported+protein+(PHIST)%2C+unknown+function	0.718624	0.999968	125.727	0.727029	0.988438	0.322938		PF3D7_0613400	50S+ribosomal+protein+L18%2C+apicoplast%2C+putative	0.476075	0.999873	7809.05	0.593426	0.802248	0.42241		PF3D7_0935900	ring-exported+protein+1	0.515458	0.999935	1417.7	0.606702	0.849607	0.395543		PF3D7_1214400	ER+membrane+protein+complex+subunit+6%2C+putative	0.46342	0.999871	78.8755	0.671705	0.689916	0.490247		PF3D7_1314000	conserved+protein%2C+unknown+function	0.422129	0.999954	64.3703	0.782632	0.539371	0.589631		PF3D7_1205100	O-phosphoseryl-tRNA(Sec) selenium transferase putative	0.599564	0.174701	825.572
PF3D7_0302200	cytoadherence+linked+asexual+protein+3.2	0.718306	0.999968	31.0744	0.951512	0.75491	0.450303		PF3D7_0803900	C/D+small+nucleolar+RNA	0.475172	0.999873	7.38108	1.73356	0.274102	0.784006		PF3D7_1000900	erythrocyte+membrane+protein+1+(PfEMP1)%2C+pseudogene	0.513828	0.999935	3.35117	2.6387	0.194728	0.845606		PF3D7_1440600	protein+SOC3%2C+putative	0.462732	0.999871	21.962	1.04726	0.441851	0.658597		PF3D7_1254300	stevor	0.421761	0.999954	4.04984	1.86335	0.226345	0.820933		PF3D7_1443200	heptatricopeptide repeat-containing protein putative	0.598839	0.353439	206.587
PF3D7_0531500	non-coding+RNA	0.718049	0.999968	28.3857	1.04206	0.689065	0.490782		PF3D7_0218800	ribonuclease+P	0.474185	0.999873	392.562	0.732944	0.646959	0.517658		PF3D7_0803900	C/D+small+nucleolar+RNA	0.513559	0.999935	5.81299	2.04188	0.251513	0.801418		PF3D7_0525600	RNA+methyltransferase%2C+putative	0.461113	0.999871	27.5568	0.944869	0.488018	0.625537		PF3D7_0813600	translation+initiation+factor+SUI1%2C+putative	0.421511	0.999954	837.938	0.590674	0.71361	0.475468		PF3D7_1207700	blood stage antigen 41-3 precursor	0.598761	0.660007	97.6468
PF3D7_0406600	conserved+protein%2C+unknown+function	0.716875	0.999968	8.01626	1.6368	0.437973	0.661406		PF3D7_1214500	conserved+Plasmodium+protein%2C+unknown+function	0.473768	0.999873	192.272	0.602417	0.786446	0.431606		PF3D7_1465500	potassium+channel+K2	0.511549	0.999935	7.97572	1.8059	0.283265	0.776974		PF3D7_1334600	MSP7-like+protein	0.461066	0.999871	39.3779	0.843603	0.546543	0.584692		PF3D7_0522500	50S+ribosomal+protein+L17%2C+apicoplast%2C+putative	0.421059	0.999954	62.1109	0.824384	0.510755	0.609522		PF3D7_1208200	cysteine repeat modular protein 3	0.598451	0.651688	102.616
PF3D7_1114900	filamin+domain-containing+protein%2C+putative	0.716762	0.999968	39.199	0.905136	0.791883	0.428429		PF3D7_1110700	actin-like+protein%2C+putative	0.471932	0.999873	2573.13	0.599088	0.787751	0.430843		PF3D7_0102800	seipin+domain-containing+protein%2C+putative	0.510682	0.999935	69.4233	0.800901	0.637635	0.523711		PF3D7_1368400	ribosomal+protein+L1%2C+putative	0.45881	0.999871	323.682	0.518979	0.884062	0.376662		PF3D7_0921100	conserved+Plasmodium+protein%2C+unknown+function	0.419978	0.999954	197.34	0.628776	0.66793	0.504178		PF3D7_1237300	conserved Plasmodium protein unknown function	0.598442	0.814429	36.0818
PF3D7_0912200	conserved+protein%2C+unknown+function	0.714814	0.999968	49.6237	0.996563	0.71728	0.473201		PF3D7_0407600	conserved+Plasmodium+protein%2C+unknown+function	0.471379	0.999873	23.0011	1.13802	0.414211	0.678719		PF3D7_1448900	conserved+protein%2C+unknown+function	0.509338	0.999935	54.7579	0.836729	0.608725	0.542707		PF3D7_0517100	conserved+protein%2C+unknown+function	0.458512	0.999871	38.4027	0.840372	0.545606	0.585337		PF3D7_1342500	sporozoite+protein+essential+for+cell+traversal	0.418756	0.999954	11.3476	1.21962	0.34335	0.731335		PF3D7_1014200	male gamete fusion factor HAP2 putative	0.597618	0.843003	19.3052
PF3D7_1479900	stevor	0.713763	0.999968	38.871	0.909009	0.78521	0.43233		PF3D7_1146500	leucine-rich+repeat+protein	0.470457	0.999873	7.93199	2.06017	0.228358	0.819368		PF3D7_0310200	phd+finger+protein%2C+putative	0.506198	0.999935	1130.17	0.677452	0.747208	0.454938		PF3D7_1343900	U4/U6+small+nuclear+ribonucleoprotein+PRP4%2C+putative	0.458229	0.999871	163.935	0.6133	0.747154	0.454971		mal_rna_10	unspecified+product	0.418493	0.999954	324.7	0.656797	0.637173	0.524012		PF3D7_1304400	PUB domain-containing protein putative	0.597385	0.0818222	1085.39
PF3D7_0632200	rifin	0.713645	0.999968	1.75687	3.10463	0.229865	0.818197		PF3D7_0917700	GPN-loop+GTPase%2C+putative	0.470368	0.999873	45.1344	0.967063	0.486388	0.626692		PF3D7_0712000	erythrocyte+membrane+protein+1%2C+PfEMP1	0.506149	0.999935	54.4747	0.828804	0.610698	0.541399		PF3D7_0531100	conserved+Plasmodium+protein%2C+unknown+function	0.45717	0.999871	59.3126	0.764459	0.59803	0.54982		PF3D7_0204800	3'-5'+exonuclease%2C+putative	0.417337	0.999954	116.152	0.786904	0.530354	0.595867		PF3D7_0704000	conserved Plasmodium membrane protein unknown function	0.595156	0.137828	655.035
PF3D7_1036000	merozoite+surface+protein+11	0.713619	0.999968	175.823	0.698686	1.02137	0.307078		PF3D7_1204300	eukaryotic+translation+initiation+factor+5A	0.470311	0.999873	14254.3	0.518296	0.907419	0.364185		PF3D7_0627400	mitochondrial+import+inner+membrane+translocase+subunit+TIM22%2C+putative	0.505905	0.999935	64.8469	0.851356	0.594235	0.552355		PF3D7_0819400	perforin-like+protein+4	0.457123	0.999871	3.87206	2.1844	0.209267	0.83424		PF3D7_0812200	trypsin-like+serine+protease%2C+putative	0.416917	0.999954	31.6151	0.862045	0.483637	0.628643		PF3D7_0523500	dynein light chain Tctex-type putative	0.594667	0.307246	263.198
PF3D7_0936900	Plasmodium+exported+protein+(PHISTb)%2C+unknown+function%2C+pseudogene	0.712269	0.999968	61.2277	0.824312	0.864077	0.387546		PF3D7_1100300	rifin	0.469222	0.999873	23.7141	1.11966	0.419076	0.67516		PF3D7_1342600	myosin+A	0.502114	0.999935	14545.8	0.792996	0.633186	0.526612		PF3D7_1133500	conserved+Plasmodium+protein%2C+unknown+function	0.456562	0.999871	13.8146	1.63336	0.279523	0.779844		PF3D7_0408500	flap+endonuclease+1	0.416874	0.999954	127.061	0.666022	0.625917	0.531369		PF3D7_1339600	conserved Plasmodium protein unknown function	0.593112	0.204765	510.814
PF3D7_0814100	conserved+Plasmodium+protein%2C+unknown+function	0.71207	0.999968	161.679	0.963821	0.738799	0.460029		PF3D7_1248300	conserved+protein%2C+unknown+function	0.469021	0.999873	489.752	0.563503	0.832331	0.405222		PF3D7_1439100	DEAD/DEAH+box+helicase%2C+putative	0.501769	0.999935	106.091	0.756008	0.663709	0.506877		PF3D7_1013700	conserved+Plasmodium+protein%2C+unknown+function	0.4563	0.999871	20.8824	1.17317	0.388946	0.697316		PF3D7_0721900	V-type+ATPase+V0+subunit+e%2C+putative	0.416509	0.999954	236.294	0.636493	0.654381	0.512867		PF3D7_1361000	protein arginine N-methyltransferase 5 putative	0.592553	0.323931	264.506
PF3D7_0930200	leucine-rich+repeat+protein	0.711713	0.999968	39.8584	0.908577	0.783327	0.433435		PF3D7_0219400	ribosome+associated+membrane+protein+RAMP4%2C+putative	0.468835	0.999873	5857.31	0.497149	0.943049	0.345656		PF3D7_0904300	conserved+protein%2C+unknown+function	0.501622	0.999935	51.4633	0.906889	0.553124	0.580179		PF3D7_1405200	trafficking+protein+particle+complex+subunit+1%2C+putative	0.455584	0.999871	20.3298	1.22376	0.372284	0.709682		PF3D7_1425100	small+nucleolar+RNA+snoR31	0.414637	0.999954	6.44844	1.51268	0.274108	0.784002		PF3D7_0520400	single-stranded DNA-binding protein putative	0.592492	0.187046	1336.55
PF3D7_0730400	IMP1-like+protein%2C+putative	0.71147	0.999968	93.4949	0.712818	0.998109	0.318226		PF3D7_1022900	CDGSH+iron-sulfur+domain-containing+protein%2C+putative	0.468119	0.999873	973.922	0.541578	0.864361	0.38739		PF3D7_0200100	erythrocyte+membrane+protein+1%2C+PfEMP1	0.501154	0.999935	32.3035	1.04336	0.480327	0.630995		PF3D7_1250100	osmiophilic+body+protein+G377	0.455416	0.999871	22.2334	1.10362	0.412656	0.679858		PF3D7_0319600	elongation+factor+1-delta%2C+putative	0.414315	0.999954	2167.41	0.794234	0.521654	0.601912		PF3D7_1332100	conserved protein unknown function	0.589138	0.451847	352.527
PF3D7_0512100	conserved+protein%2C+unknown+function	0.711449	0.999968	312.114	0.646115	1.10112	0.270845		PF3D7_0416800	small+GTP-binding+protein+sar1	0.467695	0.999873	14661.7	0.634673	0.736907	0.461179		PF3D7_1122500	protein+KIC10	0.498868	0.999935	118.843	0.901162	0.553583	0.579864		PF3D7_1406400	pentatricopeptide+repeat-containing+protein+1	0.454574	0.999871	17.4874	1.13766	0.39957	0.689473		PF3D7_1301400	Plasmodium+exported+protein+(hyp12)%2C+unknown+function	0.413773	0.999954	1725.53	0.614851	0.672965	0.50097		PF3D7_1107200	conserved protein unknown function	0.588839	0.108086	1966.5
PF3D7_1138300	conserved+protein%2C+unknown+function	0.710096	0.999968	14.6218	1.32302	0.536724	0.591458		PF3D7_0813800	GDP-mannose+4%2C6-dehydratase	0.46729	0.999873	215.573	0.608295	0.768197	0.44237		PF3D7_1479700	rifin	0.497988	0.999935	4.02637	2.43412	0.204586	0.837895		PF3D7_1347600	conserved+protein%2C+unknown+function	0.453571	0.999871	48.7768	0.819462	0.553499	0.579922		PF3D7_0622400	conserved+protein%2C+unknown+function	0.412858	0.999954	114.412	0.802652	0.514367	0.606995		PF3D7_0521100	conserved Plasmodium protein unknown function	0.588112	0.658132	228.887
PF3D7_0522100	conserved+Plasmodium+protein%2C+unknown+function	0.70985	0.999968	68.1649	0.824021	0.861447	0.388992		PF3D7_1318500	conserved+Plasmodium+protein%2C+unknown+function	0.46728	0.999873	51.1782	0.90808	0.51458	0.606846		PF3D7_0831900	Plasmodium+exported+protein+(PHIST)%2C+unknown+function%2C+pseudogene	0.496804	0.999935	91.9144	0.821584	0.60469	0.545385		PF3D7_0604600	DNA+helicase%2C+putative	0.453055	0.999871	30.6783	0.909723	0.498014	0.618475		PF3D7_1144100	mitochondrial+large+subunit+ribosomal+protein%2C+putative	0.411579	0.999954	184.678	0.730584	0.563356	0.573192		PF3D7_0611400	SWIB/MDM2 domain-containing protein	0.584874	0.16977	1012.17
PF3D7_0312900	hypothetical+protein	0.709799	0.999968	65.5018	0.83172	0.853411	0.393431		PF3D7_0316800	40S+ribosomal+protein+S15A%2C+putative	0.466385	0.999873	15791	0.610708	0.76368	0.445058		PF3D7_1107600	conserved+Plasmodium+protein%2C+unknown+function	0.493568	0.999935	5.29974	2.10349	0.234643	0.814486		PF3D7_0602000	zinc+finger+protein%2C+putative	0.45195	0.999871	54.8441	0.813538	0.555536	0.578528		PF3D7_1234500	conserved+Plasmodium+protein%2C+unknown+function	0.410811	0.999954	182.744	0.653837	0.628308	0.529802		PF3D7_0929700	conserved Plasmodium protein unknown function	0.582931	0.5869	317.749
PF3D7_0916600	methyltransferase%2C+putative	0.708838	0.999968	210.512	0.702083	1.00962	0.312677		PF3D7_0632600	rifin%2C+pseudogene	0.465932	0.999873	10.574	1.50968	0.308629	0.757603		PF3D7_1101100	rifin	0.493483	0.999935	6.10493	1.90269	0.259361	0.795357		PF3D7_1454100	tRNA+intron+endonuclease%2C+putative	0.451534	0.999871	12.9665	1.39872	0.322819	0.746832		PF3D7_0918200	50S+ribosomal+protein+L3%2C+apicoplast%2C+putative	0.410795	0.999954	388.67	0.63388	0.648064	0.516944		PF3D7_1036600	conserved protein unknown function unspecified product	0.582626	0.18719	1264.61
PF3D7_0412200	conserved+Plasmodium+protein%2C+unknown+function	0.708729	0.999968	47.3797	0.888544	0.79763	0.425085		PF3D7_1008300	AP-5+complex+subunit+sigma-1%2C+putative%2C+pseudogene	0.465869	0.999873	52.9942	0.903516	0.515618	0.606121		PF3D7_0100200	rifin	0.49324	0.999935	31.7441	0.994672	0.495882	0.619977		PF3D7_1441700	mitochondrial+inner+membrane+protease+ATP23%2C+putative	0.451309	0.999871	11.8259	1.39095	0.324461	0.745589		PF3D7_1360400	conserved+Plasmodium+protein%2C+unknown+function	0.410762	0.999954	250.899	0.614065	0.668922	0.503545		PF3D7_1113500	GTP-binding protein putative	0.582038	0.124609	625.404
PF3D7_0408400	conserved+protein%2C+unknown+function	0.707766	0.999968	119.807	0.714744	0.990236	0.322059		PF3D7_1234700	upregulated+in+late+gametocytes+ULG8	0.463186	0.999873	217.162	0.742339	0.623954	0.532658		PF3D7_1466100	protein+phosphatase+containing+kelch-like+domains	0.493034	0.999935	191.119	0.679078	0.726034	0.467818		PF3D7_0413400	erythrocyte+membrane+protein+1+(PfEMP1)%2C+exon+1%2C+pseudogene	0.451125	0.999871	98.9785	0.66444	0.678955	0.497167		PF3D7_0416600	prohibitin-like+protein+PHBL%2C+putative	0.410012	0.999954	75.0879	0.96869	0.423264	0.672102		PF3D7_0801900	lysine-specific histone demethylase putative	0.581962	0.562182	300.647
PF3D7_1100300	rifin	0.706438	0.999968	338.959	0.696668	1.01402	0.310571		mal_rna_19	unspecified+product	0.462699	0.999873	1214.98	0.576261	0.802934	0.422013		PF3D7_0404100	AP2+domain+transcription+factor+AP2-SP2%2C+putative	0.488881	0.999935	54.7541	0.824206	0.593153	0.553079		PF3D7_1418200	conserved+Plasmodium+protein%2C+unknown+function	0.45108	0.999871	20.825	1.40171	0.321806	0.7476		PF3D7_0704900	peptide+chain+release+factor+2	0.409175	0.999954	135.241	0.663932	0.61629	0.537703		PF3D7_0109300	fatty acid elongation protein GNS1/SUR4 family putative	0.581689	0.319103	546.927
PF3D7_1468000	conserved+Plasmodium+protein%2C+unknown+function	0.703287	0.999968	38.6705	0.944158	0.744883	0.456343		PF3D7_0826700	receptor+for+activated+c+kinase	0.46246	0.999873	20806.8	0.541063	0.854725	0.392703		PF3D7_1439200	conserved+Plasmodium+protein%2C+unknown+function	0.48692	0.999935	61.5505	0.893224	0.545126	0.585667		PF3D7_0521200	conserved+protein%2C+unknown+function	0.450586	0.999871	7.10578	1.66735	0.270241	0.786975		PF3D7_1228000	conserved+protein%2C+unknown+function	0.408223	0.999954	14.781	1.09405	0.37313	0.709052		PF3D7_API02700	apicoplast ribosomal protein S12	0.581395	0.939483	121.806
PF3D7_0411600	tRNA+Glutamic+acid	0.702599	0.999968	7.81001	1.67887	0.418496	0.675584		PF3D7_0813900	40S+ribosomal+protein+S16%2C+putative	0.462403	0.999873	12796.5	0.497551	0.929359	0.352703		PF3D7_0811600	conserved+protein%2C+unknown+function	0.486887	0.999935	848.334	0.830641	0.586158	0.557769		PF3D7_0810600	ATP-dependent+RNA+helicase+DBP1%2C+putative	0.448814	0.999871	1811.92	0.493233	0.909942	0.362853		PF3D7_0306200	activator+of+Hsp90+ATPase	0.408147	0.999954	836.742	0.610649	0.668382	0.50389		PF3D7_1434500	dynein-related AAA-type ATPase putative	0.579488	0.868491	978.544
PF3D7_1326200	conserved+Plasmodium+protein%2C+unknown+function	0.702129	0.999968	113.713	0.769386	0.912583	0.361462		PF3D7_0723200	conserved+Plasmodium+protein%2C+unknown+function	0.461447	0.999873	26.2937	1.11908	0.412345	0.680086		PF3D7_1352600	protein+kinase%2C+putative	0.486139	0.999935	5.50675	1.98929	0.244378	0.806938		PF3D7_0323800	conserved+Plasmodium+protein%2C+unknown+function	0.44834	0.999871	469.337	0.547708	0.818576	0.413029		PF3D7_0622500	RNA+methyltransferase%2C+putative	0.4081	0.999954	202.054	0.64831	0.629483	0.529033		PF3D7_0205300	conserved Plasmodium protein unknown function	0.57945	0.761449	57.0306
PF3D7_1305500	mitogen-activated+protein+kinase+phosphatase+1%2C+putative	0.701957	0.999968	162.954	0.729305	0.962501	0.335798		PF3D7_1415700	serine+palmitoyltransferase%2C+putative	0.461139	0.999873	236.635	0.790178	0.583589	0.559497		PF3D7_1202000	ATP-dependent+DNA/RNA+helicase+PSH2	0.482182	0.999935	63.2446	0.81661	0.590467	0.554877		PF3D7_1322700	conserved+Plasmodium+protein%2C+unknown+function	0.448246	0.999871	7.01599	1.75869	0.254875	0.79882		PF3D7_1117600	peptidyl-tRNA+hydrolase+ICT1	0.407836	0.999954	149.523	0.705583	0.578013	0.563255		PF3D7_0811500	histone-arginine methyltransferase CARM1 putative	0.579328	0.335791	491.807
PF3D7_0402500	rifin%2C+pseudogene	0.701049	0.999968	225.392	0.660055	1.06211	0.288187		PF3D7_0700500	rifin	0.460534	0.999873	9.88469	1.55973	0.295265	0.767792		PF3D7_1340900	sodium-dependent+phosphate+transporter	0.481792	0.999935	1299.78	0.709268	0.679281	0.49696		PF3D7_1356400	phosphatase+2A+regulatory+subunit-related+protein%2C+putative	0.447707	0.999871	26.3602	0.974788	0.459287	0.646028		PF3D7_1030400	conserved+protein%2C+unknown+function	0.407469	0.999954	22.0345	1.02666	0.396889	0.691449		PF3D7_0902400	serine/threonine protein kinase FIKK family	0.57928	0.389821	436.741
PF3D7_1308000	conserved+Plasmodium+membrane+protein%2C+unknown+function	0.698611	0.999968	104.576	0.716424	0.975136	0.329493		PF3D7_0608800	ornithine+aminotransferase	0.45864	0.999873	5655.32	0.595474	0.770209	0.441176		PF3D7_0505800	small+ubiquitin-related+modifier	0.481606	0.999935	2587.13	0.68684	0.70119	0.483184		PF3D7_1363100	conserved+Plasmodium+protein%2C+unknown+function	0.447389	0.999871	95.4861	0.682712	0.655311	0.512268		PF3D7_0110900	adenylate+kinase-like+protein+1	0.407298	0.999954	223.027	0.704615	0.578043	0.563235		PF3D7_0519500	CCR4 domain-containing protein 1 putative	0.577736	0.877929	897.222
PF3D7_1131500	conserved+Plasmodium+protein%2C+unknown+function	0.696226	0.999968	9.3554	1.47278	0.472728	0.636407		PF3D7_0532800	stevor%2C+pseudogene	0.457576	0.999873	51.2442	1.09302	0.418635	0.675483		PF3D7_1344700	conserved+Plasmodium+protein%2C+unknown+function	0.481451	0.999935	67.6702	0.776721	0.61985	0.535356		PF3D7_0607900	conserved+Plasmodium+protein%2C+unknown+function	0.446058	0.999871	32.594	0.898694	0.49634	0.619654		PF3D7_1463800	ribosomal+protein+S6%2C+mitochondrial%2C+putative	0.404755	0.999954	13.556	1.15272	0.351131	0.72549		PF3D7_1371500	probable protein unknown function	0.577597	0.245508	477.323
PF3D7_0315900	conserved+Plasmodium+protein%2C+unknown+function	0.695618	0.999968	9.06741	1.7116	0.406415	0.684438		PF3D7_0826400	dehydrodolichyl+diphosphate+synthetase%2C+putative	0.457326	0.999873	2823.28	0.534359	0.855841	0.392086		PF3D7_0810000	acyl-CoA+binding+protein%2C+putative	0.480048	0.999935	571.613	0.630411	0.761484	0.446368		PF3D7_1148000	serine/threonine+protein+kinase%2C+putative	0.446021	0.999871	98.1642	0.644762	0.69176	0.489088		PF3D7_0504700	centrosomal+protein+CEP120%2C+putative	0.40471	0.999954	93.4569	0.787938	0.513632	0.60751		PF3D7_0933400	conserved Plasmodium protein unknown function	0.576172	0.562625	193.183
PF3D7_1431900	inner+membrane+complex+suture+component%2C+putative	0.695303	0.999968	24.1076	1.25365	0.554625	0.579151		PF3D7_1355800	splicing+factor+3B+subunit+5%2C+putative	0.457181	0.999873	317.383	0.563304	0.811607	0.417017		PF3D7_1252600	esterase%2C+putative	0.477323	0.999935	321.343	0.624092	0.764829	0.444374		PF3D7_1002700	conserved+Plasmodium+protein%2C+unknown+function	0.445759	0.999871	163.432	0.625806	0.712295	0.476282		PF3D7_1345900	kinetochore+protein+SPC25%2C+putative	0.404459	0.999954	320.109	0.604278	0.669326	0.503287		PF3D7_1464100	conserved Plasmodium protein unknown function	0.576098	0.337941	273.648
PF3D7_1350400	ubiquitin-activating+enzyme+E1%2C+putative	0.695093	0.999968	76.4096	0.850178	0.817586	0.413594		PF3D7_1116700	dipeptidyl+aminopeptidase+1	0.456985	0.999873	7115.15	0.626424	0.729513	0.465688		PF3D7_0808200	plasmepsin+X	0.477307	0.999935	4135.02	0.684838	0.696963	0.485826		PF3D7_1006100	CCR4-NOT+transcription+complex+subunit+5%2C+putative	0.444795	0.999871	36.149	0.857497	0.518714	0.60396		PF3D7_1422900	14-3-3+protein%2C+putative	0.403432	0.999954	16.6421	1.077	0.374588	0.707967		PF3D7_1249800	THO complex subunit 2 putative	0.576018	0.337941	1467.66
PF3D7_0925100	conserved+Plasmodium+protein%2C+unknown+function	0.693749	0.999968	13.0211	1.43548	0.483288	0.628891		PF3D7_0700800	Pfmc-2TM+Maurer's+cleft+two+transmembrane+protein	0.456254	0.999873	245.987	0.789108	0.57819	0.563136		PF3D7_1302300	Plasmodium+exported+protein%2C+unknown+function	0.47493	0.999935	300.087	0.700884	0.677615	0.498016		PF3D7_0530750	dolichol-phosphate+mannosyltransferase+subunit+3%2C+putative	0.44306	0.999871	24.4284	1.08067	0.409986	0.681817		PF3D7_0419600	ran-specific+GTPase-activating+protein+1%2C+putative	0.403015	0.999954	1320.56	0.659858	0.61076	0.541358		PF3D7_1350600	conserved Plasmodium protein unknown function	0.575938	0.800957	32.9679
PF3D7_1038400	gametocyte-specific+protein	0.691748	0.999968	154.522	0.868558	0.796432	0.425781		PF3D7_1444600	conserved+Plasmodium+protein%2C+unknown+function	0.455514	0.999873	206.391	0.626194	0.727433	0.46696		PF3D7_0830500	sporozoite+and+liver+stage+tryptophan-rich+protein%2C+putative	0.474771	0.999935	2914.31	0.65726	0.72235	0.47008		PF3D7_1475300	cytochrome+c+oxidase+assembly+protein+COX11%2C+putative	0.442654	0.999871	28.7641	0.932281	0.474808	0.634924		PF3D7_0625900	conserved+Plasmodium+protein%2C+unknown+function	0.401959	0.999954	9.76448	1.39073	0.289027	0.772561		PF3D7_0100200	rifin	0.575925	0.810767	30.2175
PF3D7_1466600	enkurin+domain-containing+protein%2C+putative	0.690668	0.999968	117.303	0.697334	0.990441	0.321959		PF3D7_0912700	conserved+Plasmodium+protein%2C+unknown+function	0.455116	0.999873	492.695	0.610823	0.745087	0.456219		PF3D7_1437600	conserved+protein%2C+unknown+function	0.474193	0.999935	12.0646	1.522	0.311559	0.755375		PF3D7_1029500	conserved+Plasmodium+protein%2C+unknown+function	0.442395	0.999871	1.55164	3.86079	0.114587	0.908773		PF3D7_1369300	conserved+Plasmodium+protein%2C+unknown+function	0.401865	0.999954	15.7702	1.08772	0.369458	0.711786		PF3D7_0817400	phosphatase putative	0.575662	0.255086	783.867
PF3D7_0100500	erythrocyte+membrane+protein+1+(PfEMP1)%2C+exon+1%2C+pseudogene	0.689624	0.999968	0.525417	4.82193	0.143018	0.886276		PF3D7_0314400	serine/threonine+protein+phosphatase+6%2C+putative	0.454939	0.999873	760.95	0.649722	0.700205	0.4838		PF3D7_1364000	conserved+protein%2C+unknown+function	0.474081	0.999935	97.3135	0.732912	0.646846	0.517732		PF3D7_1408800	conserved+Plasmodium+protein%2C+unknown+function	0.442395	0.999871	1.55164	3.86079	0.114587	0.908773		PF3D7_1342200	conserved+Plasmodium+membrane+protein%2C+unknown+function	0.400976	0.999954	88.3231	0.769183	0.521301	0.602157		PF3D7_1440200	stromal-processing peptidase putative	0.574964	0.568018	561.535
PF3D7_0511600	apical+rhoptry+neck+protein	0.688112	0.999968	44.5044	1.07283	0.6414	0.521263		PF3D7_0610400	histone+H3	0.453923	0.999873	18584.8	0.686899	0.660829	0.508722		PF3D7_1137800	sporozoite+surface+protein+essential+for+liver+stage+development%2C+putative	0.473191	0.999935	85.3918	0.828384	0.571222	0.567849		PF3D7_0203700	protein+MAK16%2C+putative	0.441984	0.999871	1006.37	0.655132	0.674648	0.499899		PF3D7_1334200	chaperone+binding+protein%2C+putative	0.400756	0.999954	878.374	0.595868	0.672558	0.501229		PF3D7_0931000	elongation factor Tu putative	0.570511	0.121571	897.575
PF3D7_1403200	EGF+domain-containing+protein%2C+putative	0.687087	0.999968	14.4634	1.21319	0.566349	0.571156		PF3D7_1434800	mitochondrial+acidic+protein+MAM33%2C+putative	0.453919	0.999873	4935.76	0.50936	0.891156	0.372846		PF3D7_0421100	erythrocyte+membrane+protein+1%2C+PfEMP1	0.472666	0.999935	6.15103	2.30597	0.204975	0.837592		PF3D7_0321000	conserved+protein%2C+unknown+function	0.441427	0.999871	392.702	0.504512	0.874958	0.381597		PF3D7_0728700	alpha/beta+hydrolase%2C+putative	0.400321	0.999954	22.0077	0.957199	0.418221	0.675786		PF3D7_0913100	heptatricopeptide repeat-containing protein putative	0.569788	0.596859	136.013
PF3D7_1143200	DnaJ+protein%2C+putative	0.684721	0.999968	130.658	0.676409	1.01229	0.3114		PF3D7_0610500	peptidyl-tRNA+hydrolase+PTRHD1%2C+putative	0.453684	0.999873	783.149	0.54285	0.835745	0.403298		PF3D7_0936600	gametocyte+exported+protein+5	0.472408	0.999935	167.379	0.664642	0.710771	0.477226		PF3D7_0100600	rifin	0.441245	0.999871	4.12247	2.15755	0.204512	0.837954		PF3D7_1016900	early+transcribed+membrane+protein+10.3	0.400014	0.999954	229.426	0.623837	0.641216	0.521383		PF3D7_1122100	GPI transamidase component GPI16 putative	0.569584	0.414285	573.377
PF3D7_1231300	conserved+Plasmodium+protein%2C+unknown+function	0.683975	0.999968	19.1144	1.12956	0.605524	0.544831		PF3D7_1474100	ribosomal+protein+L20%2C+mitochondrial%2C+putative	0.453497	0.999873	2466.2	0.531269	0.853609	0.393321		PF3D7_1148900	Plasmodium+exported+protein%2C+unknown+function	0.47215	0.999935	37.3835	0.95409	0.49487	0.620692		PF3D7_1037400	conserved+Plasmodium+protein%2C+unknown+function	0.438564	0.999871	27.1038	1.15293	0.380391	0.703655		PF3D7_1006500	conserved+Plasmodium+protein%2C+unknown+function	0.399909	0.999954	163.017	0.703311	0.56861	0.569621		PF3D7_1459700	pyridoxal 5'-phosphate synthase putative	0.568525	0.146826	1282.06
PF3D7_1316700	conserved+protein%2C+unknown+function	0.681294	0.999968	38.8416	0.880887	0.773418	0.439275		PF3D7_1466600	enkurin+domain-containing+protein%2C+putative	0.452908	0.999873	32.3686	0.960008	0.471776	0.637087		PF3D7_0206100	cysteine+desulfuration+protein+SufE	0.472075	0.999935	537.633	0.677029	0.697275	0.485631		PF3D7_0202000	knob-associated+histidine-rich+protein	0.43672	0.999871	51008.7	0.552578	0.790331	0.429334		PF3D7_1210000	50S+ribosomal+protein+L1%2C+apicoplast%2C+putative	0.399479	0.999954	211.957	0.625452	0.638705	0.523015		PF3D7_0706000	importin-7 putative	0.566432	0.0792385	2751.43
PF3D7_0201400	Plasmodium+exported+protein+(hyp10)%2C+unknown+function	0.680111	0.999968	13.204	1.29075	0.526912	0.598255		PF3D7_1400800	rifin	0.451626	0.999873	1.28641	4.7112	0.0958622	0.92363		PF3D7_0808600	erythrocyte+membrane+protein+1%2C+PfEMP1	0.47174	0.999935	29.8745	1.12499	0.419326	0.674978		PF3D7_1474000	conserved+Plasmodium+protein%2C+unknown+function	0.435963	0.999871	193.682	0.597978	0.729062	0.465964		PF3D7_1237600	periodic+tryptophan+protein+1%2C+putative	0.399362	0.999954	486.117	0.587026	0.680315	0.496305		PF3D7_1439100	DEAD/DEAH box helicase putative	0.56635	0.687865	438.608
PF3D7_1405500	COBW+domain-containing+protein+1%2C+putative	0.677407	0.999968	682.241	0.607053	1.11589	0.264468		PF3D7_0319100	E3+ubiquitin-protein+ligase+RBX1%2C+putative	0.449965	0.999873	2480.07	0.597057	0.753639	0.451066		PF3D7_0416200	conserved+protein%2C+unknown+function	0.471422	0.999935	360.73	0.691422	0.681816	0.495355		PF3D7_0932400	peptide+chain+release+factor+1	0.434802	0.999871	52.2609	0.76587	0.567723	0.570223		PF3D7_1425300	conserved+Plasmodium+protein%2C+unknown+function	0.399108	0.999954	413.472	0.641435	0.622212	0.533802		PF3D7_1444400	conserved Plasmodium protein unknown function	0.565967	0.392975	277.909
PF3D7_0625100	sphingomyelin+synthase+2%2C+putative	0.677037	0.999968	3.72808	2.2598	0.299601	0.764481		PF3D7_1456800	V-type+H(+)-translocating+pyrophosphatase%2C+putative	0.449779	0.999873	3088.63	0.560963	0.801798	0.42267		PF3D7_0830600	Plasmodium+exported+protein+(PHISTc)%2C+unknown+function	0.471119	0.999935	441.651	0.623547	0.755546	0.449921		PF3D7_0802900	conserved+Plasmodium+protein%2C+unknown+function	0.434339	0.999871	26.998	1.40769	0.308548	0.757665		PF3D7_1339800	mitotic-spindle+organizing+protein+1%2C+putative	0.398857	0.999954	25.1341	0.919303	0.433868	0.664384		PF3D7_0110600	phosphatidylinositol-4-phosphate 5-kinase	0.565495	0.635594	1351.55
PF3D7_1409500	conserved+Plasmodium+protein%2C+unknown+function	0.676393	0.999968	44.3532	0.906833	0.745885	0.455737		PF3D7_0324700	erythrocyte+membrane+protein+1+(PfEMP1)%2C+exon+2%2C+pseudogene	0.449678	0.999873	1.92962	4.01022	0.112133	0.910718		PF3D7_0113300	Plasmodium+exported+protein+(hyp1)%2C+unknown+function	0.47108	0.999935	116.179	0.799411	0.589283	0.555671		PF3D7_0206600	DNA-directed+RNA+polymerase+III+subunit+RPC10%2C+putative	0.434036	0.999871	53.4659	0.851317	0.50984	0.610163		PF3D7_1428700	heme/steroid+binding+domain+containing+protein%2C+putative	0.398721	0.999954	241.555	0.60941	0.654273	0.512936		PF3D7_0408900	tRNA N6-adenosine threonylcarbamoyltransferase	0.563919	0.122454	3258.48
PF3D7_1456100	serine+hydroxymethyltransferase	0.676366	0.999968	47.1398	0.976059	0.692956	0.488337		PF3D7_1454200	conserved+Plasmodium+protein%2C+unknown+function	0.448995	0.999873	157.989	0.635276	0.70677	0.479709		PF3D7_0814500	conserved+protein%2C+unknown+function	0.470315	0.999935	221.379	0.69182	0.679822	0.496617		PF3D7_0816300	HAP2-GCS1+domain-containing+protein%2C+putative	0.433992	0.999871	40.0219	0.987942	0.439289	0.660452		PF3D7_1441500	conserved+Plasmodium+protein%2C+unknown+function	0.398058	0.999954	273.4	0.629031	0.632812	0.526856		PF3D7_1024900	conserved Plasmodium protein unknown function	0.562695	0.220541	508.631
PF3D7_0932000	conserved+Plasmodium+protein%2C+unknown+function	0.675183	0.999968	130.895	0.728992	0.926187	0.354349		PF3D7_0937400	rifin	0.448095	0.999873	2.57283	3.6024	0.124388	0.901008		PF3D7_0502500	conserved+Plasmodium+protein%2C+unknown+function	0.470296	0.999935	3.03701	2.94891	0.159481	0.87329		PF3D7_0730200	AP-4+complex+subunit+beta%2C+putative	0.433804	0.999871	127.215	0.607802	0.713726	0.475397		PF3D7_1368600	mitochondrial+import+inner+membrane+translocase+subunit+TIM9%2C+putative	0.397939	0.999954	194.237	0.622384	0.639378	0.522577		PF3D7_0812100	proteasome activator complex subunit 4 putative	0.562276	0.184555	2088.75
PF3D7_1227300	conserved+Plasmodium+protein%2C+unknown+function	0.674553	0.999968	18.211	1.26198	0.53452	0.592982		PF3D7_1448800	Appr-1-p+processing+domain+protein	0.448076	0.999873	1265.44	0.55856	0.802198	0.422439		PF3D7_1250400	conserved+Plasmodium+protein%2C+unknown+function	0.469687	0.999935	64.0018	0.848872	0.553307	0.580053		PF3D7_0722300	ubiquitin+carboxyl-terminal+hydrolase%2C+putative	0.433746	0.999871	404.631	0.506161	0.856933	0.391482		PF3D7_1441700	mitochondrial+inner+membrane+protease+ATP23%2C+putative	0.397821	0.999954	57.364	0.927464	0.428935	0.667971		PF3D7_0910000	SET domain protein putative	0.562267	0.588897	109.876
PF3D7_0622500	RNA+methyltransferase%2C+putative	0.673523	0.999968	291.66	0.828984	0.812468	0.416523		PF3D7_0411700	conserved+Plasmodium+protein%2C+unknown+function	0.448002	0.999873	3.83617	2.68432	0.166896	0.867452		PF3D7_1349000	conserved+Plasmodium+protein%2C+unknown+function	0.469652	0.999935	18.1317	1.2137	0.386959	0.698786		PF3D7_0604400	conserved+protein%2C+unknown+function	0.433697	0.999871	5.41176	2.11308	0.205245	0.837381		PF3D7_0809400	conserved+protein%2C+unknown+function	0.397566	0.999954	258.498	0.695976	0.571235	0.567841		PF3D7_API02800	apicoplast ribosomal protein S7	0.561585	0.922436	16.0378
PF3D7_0528300	conserved+protein%2C+unknown+function	0.673456	0.999968	21.9099	1.05387	0.639033	0.522802		PF3D7_0714900	tRNA+Serine	0.447939	0.999873	5.77733	2.41619	0.185391	0.852922		PF3D7_0220000	liver+stage+antigen+3	0.469033	0.999935	6272.06	0.585649	0.800876	0.423203		PF3D7_1424700	small+nucleolar+RNA+snoR29	0.433173	0.999871	3.39435	2.33466	0.18554	0.852806		PF3D7_0812000	conserved+protein%2C+unknown+function	0.397449	0.999954	108.526	0.666263	0.596535	0.550818		PF3D7_0627900	ribonuclease P protein subunit p29 putative	0.560592	0.127085	1130.66
PF3D7_0715100	C-Myc-binding+protein%2C+putative	0.673225	0.999968	7.53232	1.72139	0.391094	0.695728		PF3D7_1130200	60S+ribosomal+protein+P0	0.447406	0.999873	21124.9	0.590771	0.757326	0.448855		PF3D7_1017400	phosphomannomutase%2C+putative	0.46415	0.999935	750.756	0.61653	0.752842	0.451545		PF3D7_0216000	DEAD/DEAH+box+helicase%2C+putative	0.432761	0.999871	80.0279	0.690238	0.626974	0.530676		PF3D7_0626300	3-oxoacyl-acyl-carrier+protein+synthase+I/II	0.396518	0.999954	33.6321	0.861904	0.460049	0.645481		PF3D7_1302900	conserved protein unknown function	0.5605	0.612216	196.251
PF3D7_1307900	tripartite+motif+protein%2C+putative	0.671303	0.999968	22.0886	1.0683	0.628383	0.529753		PF3D7_1468600	aminophospholipid+transporter%2C+putative	0.447342	0.999873	151.322	0.788204	0.567546	0.570343		PF3D7_1133400	apical+membrane+antigen+1	0.461722	0.999935	8989.3	0.728802	0.633536	0.526384		PF3D7_0110300	Plasmodium+RNA+of+unknown+function+RUF5	0.432595	0.999871	28.5732	0.952559	0.45414	0.649728		PF3D7_1232400	CWC16+domain-containing+protein%2C+putative	0.39607	0.999954	206.986	0.620903	0.637894	0.523543		PF3D7_0817300	conserved Plasmodium protein unknown function	0.559545	0.931351	2089.3
PF3D7_1039100	DnaJ+protein%2C+putative%2C+pseudogene	0.670639	0.999968	107.801	0.691835	0.969363	0.332364		PF3D7_1240700	rifin%2C+pseudogene	0.446865	0.999873	5.71964	2.33368	0.191485	0.848146		PF3D7_1231800	asparagine-rich+protein%2C+putative	0.461133	0.999935	273.954	0.696649	0.661931	0.508016		PF3D7_0820900	conserved+Plasmodium+protein%2C+unknown+function	0.431924	0.999871	241.543	0.543653	0.794485	0.426913		PF3D7_0628400	protease%2C+putative	0.395593	0.999954	10.4516	1.54838	0.255488	0.798346		PF3D7_0913500	protease putative	0.559467	0.109206	1720.7
PF3D7_1404200	conserved+Plasmodium+protein%2C+unknown+function	0.670034	0.999968	15.0097	1.21491	0.551508	0.581285		PF3D7_0900700	rifin	0.446854	0.999873	3.19296	2.8659	0.155921	0.876095		PF3D7_1412600	deoxyhypusine+synthase	0.461121	0.999935	58.9691	0.833609	0.553162	0.580153		PF3D7_0811300	CCR4-associated+factor+1	0.431824	0.999871	4067.78	0.502567	0.859237	0.39021		PF3D7_1003300	N-terminal+acetyltransferase+A+complex+catalytic+subunit+ARD1%2C+putative	0.3945	0.999954	372.252	0.66268	0.59531	0.551636		PF3D7_1415400	conserved Plasmodium protein unknown function	0.559352	0.654655	911.818
PF3D7_1316300	conserved+Plasmodium+protein%2C+unknown+function	0.669886	0.999968	10.5454	1.40066	0.478264	0.632463		PF3D7_1438800	OST-HTH+associated+domain+protein%2C+putative	0.446659	0.999873	123.383	0.677765	0.659018	0.509884		PF3D7_0219200	40S+ribosomal+protein+S30	0.459977	0.999935	1627.87	0.665533	0.691141	0.489477		PF3D7_0618500	malate+dehydrogenase	0.43153	0.999871	87.062	0.787169	0.548205	0.583551		PF3D7_1146100	conserved+protein%2C+unknown+function	0.394305	0.999954	51.0461	0.784209	0.502806	0.615101		PF3D7_1427400	conserved Plasmodium membrane protein unknown function	0.558805	0.14753	701.007
PF3D7_0900600	rifin	0.669082	0.999968	9.28598	1.44498	0.46304	0.643336		PF3D7_0929800	conserved+Plasmodium+protein%2C+unknown+function	0.446637	0.999873	44.9847	0.961762	0.464394	0.642365		PF3D7_0114500	Plasmodium+exported+protein+(hyp10)%2C+unknown+function	0.457215	0.999935	4.39532	2.20757	0.207112	0.835922		PF3D7_0324400	rifin	0.430592	0.999871	1.77748	3.79653	0.113417	0.9097		PF3D7_0726700	conserved+Plasmodium+protein%2C+unknown+function	0.393635	0.999954	123.843	0.655897	0.600148	0.548408		PF3D7_1016300	GBP130 protein	0.558266	0.483496	13077
PF3D7_1369400	conserved+Plasmodium+protein%2C+unknown+function	0.668981	0.999968	316.101	0.690375	0.96901	0.33254		PF3D7_0110400	DNA-directed+RNA+polymerase+II+subunit+RPB9%2C+putative	0.446486	0.999873	2261.31	0.652837	0.683916	0.494028		PF3D7_1456800	V-type+H(+)-translocating+pyrophosphatase%2C+putative	0.457155	0.999935	1004.47	0.618009	0.739723	0.459468		PF3D7_API03800	probable+protein%2C+unknown+function	0.430592	0.999871	1.77748	3.79653	0.113417	0.9097		PF3D7_1321200	conserved+protein%2C+unknown+function	0.392751	0.999954	161.67	0.771235	0.509249	0.610577		PF3D7_1219700	raf kinase inhibitor	0.557145	0.829012	25.3293
PF3D7_1120700	conserved+Plasmodium+protein%2C+unknown+function	0.667259	0.999968	141.877	0.691072	0.965541	0.334274		PF3D7_0211600	UDP-N-acetylglucosamine+transferase+subunit+ALG14%2C+putative	0.445944	0.999873	253.29	0.584276	0.763242	0.445319		PF3D7_1226200	conserved+Plasmodium+protein%2C+unknown+function	0.455415	0.999935	8.52153	1.69987	0.267911	0.788768		PF3D7_API04100	30S+ribosomal+protein+S2%2C+putative	0.430592	0.999871	1.77748	3.79653	0.113417	0.9097		PF3D7_1475300	cytochrome+c+oxidase+assembly+protein+COX11%2C+putative	0.392643	0.999954	98.0991	0.717789	0.547017	0.584367		PF3D7_1314600	lipoate-protein ligase 1	0.555722	0.236577	444.577
PF3D7_0600600	erythrocyte+membrane+protein+1+(PfEMP1)%2C+exon+2	0.663962	0.999968	2.81156	2.54498	0.260891	0.794176		PF3D7_0919300	thioredoxin-like+protein+1%2C+putative	0.445187	0.999873	367.078	0.709505	0.627461	0.530357		PF3D7_0701900	Plasmodium+exported+protein%2C+unknown+function	0.455278	0.999935	681.938	0.685226	0.664421	0.506421		PF3D7_1221800	conserved+protein%2C+unknown+function	0.429842	0.999871	83.6379	0.659724	0.651548	0.514693		PF3D7_1214500	conserved+Plasmodium+protein%2C+unknown+function	0.39246	0.999954	76.6185	0.787329	0.49847	0.618153		PF3D7_0405600	TMEM33 domain-containing protein putative	0.555053	0.227531	1542.44
PF3D7_1025200	ATP+synthase+mitochondrial+F1+complex+assembly+factor+2%2C+putative	0.662856	0.999968	56.9226	0.789591	0.839493	0.401193		PF3D7_0827700	magnesium+transporter%2C+putative	0.444768	0.999873	8.54743	1.63155	0.272605	0.785157		PF3D7_0105500	conserved+protein%2C+unknown+function	0.452856	0.999935	19.2837	1.20117	0.377012	0.706165		PF3D7_0721500	conserved+Plasmodium+membrane+protein%2C+unknown+function	0.429823	0.999871	12.8543	1.5298	0.280967	0.778736		PF3D7_1305200	AP2+domain+transcription+factor%2C+putative	0.391946	0.999954	29.0155	0.975716	0.401701	0.687904		PF3D7_0716900	drug/metabolite transporter DMT2	0.552106	0.248935	678.444
PF3D7_0719800	conserved+protein%2C+unknown+function	0.661886	0.999968	184.278	0.66258	0.998953	0.317818		PF3D7_0621400	Pf77+protein	0.44376	0.999873	98.2512	0.741705	0.598297	0.549641		PF3D7_0107600	eukaryotic+translation+initiation+factor+2-alpha+kinase+2%2C+putative	0.451007	0.999935	17.4884	1.24856	0.361222	0.717934		PF3D7_0409800	zinc+finger+protein%2C+putative	0.428698	0.999871	685.968	0.700747	0.611773	0.540688		PF3D7_0700800	Pfmc-2TM+Maurer's+cleft+two+transmembrane+protein	0.391602	0.999954	440.059	0.714994	0.5477	0.583898		PF3D7_1038300	conserved Plasmodium protein unknown function	0.55149	0.777045	41.3038
PF3D7_1411100	conserved+Plasmodium+membrane+protein%2C+unknown+function	0.660494	0.999968	231.373	0.836079	0.789991	0.429533		PF3D7_1373300	rifin	0.443646	0.999873	3.18142	2.87143	0.154504	0.877213		PF3D7_1436300	translocon+component+PTEX150	0.450919	0.999935	2772.31	0.662985	0.680135	0.496419		PF3D7_1024100	conserved+Plasmodium+protein%2C+unknown+function	0.428364	0.999871	31.5607	0.90352	0.474106	0.635425		PF3D7_1149500	ring-infected+erythrocyte+surface+antigen+2%2C+pseudogene	0.391364	0.999954	18.8055	1.17101	0.334211	0.73822		PF3D7_0714400	calmodulin putative	0.550435	0.325524	329.048
PF3D7_1218700	conserved+Plasmodium+protein%2C+unknown+function	0.66023	0.999968	11.6473	1.41381	0.466987	0.640509		PF3D7_0715100	C-Myc-binding+protein%2C+putative	0.443271	0.999873	33.0371	0.990996	0.447299	0.654659		PF3D7_0515100	rhomboid+protease+ROM9	0.450859	0.999935	89.5073	0.773589	0.582815	0.560018		PF3D7_0619300	conserved+Plasmodium+protein%2C+unknown+function	0.427943	0.999871	44.9419	0.872214	0.49064	0.623681		PF3D7_1458200	conserved+Plasmodium+protein%2C+unknown+function	0.390888	0.999954	89.1174	0.687227	0.568791	0.569498		PF3D7_0310200	phd finger protein putative	0.549018	0.86978	1764.42
PF3D7_1330700	GPI+transamidase+subunit+PIG-U%2C+putative	0.658908	0.999968	145.271	0.70134	0.939499	0.347475		PF3D7_1242100	conserved+Plasmodium+protein%2C+unknown+function	0.44318	0.999873	79.7786	0.851639	0.520386	0.602795		PF3D7_1310800	tetratricopeptide+repeat+protein%2C+putative	0.450627	0.999935	237.47	0.622283	0.724151	0.468973		PF3D7_1005700	peptidase%2C+putative	0.42727	0.999871	34.6394	0.873735	0.489016	0.624831		PF3D7_1464400	zinc+finger+protein%2C+putative	0.390665	0.999954	648.149	0.615795	0.634407	0.525815		PF3D7_1113200	conserved Plasmodium protein unknown function	0.548392	0.549152	569.845
PF3D7_0933100	conserved+Plasmodium+protein%2C+unknown+function	0.658609	0.999968	68.5962	0.795813	0.827592	0.407902		PF3D7_1331300	signal+peptidase+complex+catalytic+subunit+SEC11	0.442407	0.999873	7030.06	0.522698	0.846392	0.397334		PF3D7_0922800	conserved+Plasmodium+protein%2C+unknown+function	0.449686	0.999935	186.134	0.636889	0.706067	0.480146		PF3D7_0605600	nucleoside+diphosphate+kinase%2C+putative	0.426565	0.999871	29.0172	0.991651	0.430157	0.667082		PF3D7_1345000	conserved+Plasmodium+protein%2C+unknown+function	0.390453	0.999954	52.88	0.834545	0.467863	0.639883		PF3D7_1252200	chitinase	0.547787	0.754618	66.1576
PF3D7_1253100	Plasmodium+exported+protein+(PHISTa)%2C+unknown+function	0.658441	0.999968	919.052	0.808722	0.814175	0.415545		PF3D7_1002300	conserved+Plasmodium+protein%2C+unknown+function	0.441939	0.999873	42.5448	1.11814	0.395246	0.692661		PF3D7_0914700	major+facilitator+superfamily-related+transporter%2C+putative	0.44769	0.999935	138.147	0.695784	0.643432	0.519944		PF3D7_0811200	ER+membrane+protein+complex+subunit+1%2C+putative	0.426528	0.999871	369.621	0.604421	0.70568	0.480387		PF3D7_1030500	26S+proteasome+regulatory+subunit+RPN9%2C+putative	0.390451	0.999954	417.845	0.63921	0.610834	0.54131		PF3D7_1213300	conserved Plasmodium protein unknown function	0.547118	0.908605	15.0198
PF3D7_1210900	GPI+mannosyltransferase+1	0.658305	0.999968	54.4036	0.927145	0.710035	0.477683		PF3D7_0708100	DNA-directed+RNA+polymerases+I%2C+II%2C+and+III+subunit+RPABC5%2C+putative	0.441761	0.999873	1120.92	0.545407	0.809966	0.417959		PF3D7_1324300	conserved+Plasmodium+membrane+protein%2C+unknown+function	0.447631	0.999935	147.231	0.667198	0.670911	0.502277		PF3D7_1020600	conserved+Plasmodium+membrane+protein%2C+unknown+function	0.426369	0.999871	103.732	0.657064	0.648901	0.516402		PF3D7_1005800	conserved+Plasmodium+membrane+protein%2C+unknown+function	0.389819	0.999954	17.6254	1.02855	0.378999	0.704689		PF3D7_0532900	rifin	0.546119	0.931351	9.47882
PF3D7_0824900	conserved+Plasmodium+protein%2C+unknown+function	0.658238	0.999968	1024.65	0.689133	0.955168	0.339493		PF3D7_1312450	apical+ring+associated+protein+1%2C+putative	0.441389	0.999873	54.89	1.06781	0.413361	0.679342		PF3D7_1313700	Maf-like+protein%2C+putative	0.447467	0.999935	37.6162	0.965328	0.463539	0.642978		PF3D7_0210500	conserved+Plasmodium+protein%2C+unknown+function	0.426349	0.999871	41.0243	0.95137	0.448142	0.654051		PF3D7_1242100	conserved+Plasmodium+protein%2C+unknown+function	0.389414	0.999954	30.7357	0.87446	0.445319	0.656089		PF3D7_1103900	conserved Plasmodium protein unknown function	0.546058	0.793416	40.3305
PF3D7_0321400	pseudo+protein+kinase+1%2C+putative	0.657912	0.999968	38.2971	0.979049	0.671991	0.50159		PF3D7_1406800	glideosome+associated+protein+with+multiple+membrane+spans+3	0.440835	0.999873	6298.27	0.663587	0.664321	0.506485		PF3D7_1146500	leucine-rich+repeat+protein	0.446854	0.999935	1.2583	4.50295	0.0992359	0.920951		PF3D7_0728900	RNA-binding+protein%2C+putative	0.425445	0.999871	536.545	0.538219	0.790468	0.429254		PF3D7_0313600	conserved+Plasmodium+protein%2C+unknown+function	0.389303	0.999954	182.575	0.627778	0.620129	0.535173		PF3D7_1440300	porphobilinogen synthase	0.546012	0.29835	368.656
PF3D7_1009700	tubulin--tyrosine+ligase%2C+putative	0.657849	0.999968	76.1967	0.748014	0.879461	0.379152		PF3D7_0201000	rifin	0.440731	0.999873	1.26334	4.69341	0.0939042	0.925185		PF3D7_0936000	ring-exported+protein+2	0.446117	0.999935	221.585	0.666738	0.669104	0.503429		PF3D7_1211600	lysine-specific+histone+demethylase+1%2C+putative	0.425372	0.999871	422.706	0.551594	0.771169	0.440607		PF3D7_0524600	50S+ribosomal+protein+L12%2C+apicoplast%2C+putative	0.389267	0.999954	135.591	0.676359	0.575533	0.564931		PF3D7_0509900	conserved protein unknown function	0.545445	0.348717	356.451
PF3D7_1140300	P-loop+containing+nucleoside+triphosphate+hydrolase%2C+putative	0.655855	0.999968	19.1183	1.10399	0.594076	0.552461		PF3D7_0222500	rifin	0.440731	0.999873	1.26334	4.69341	0.0939042	0.925185		PF3D7_1310700	RNA-binding+protein%2C+putative	0.445775	0.999935	8592.1	0.746994	0.596758	0.550669		PF3D7_API02700	apicoplast+ribosomal+protein+S12	0.424628	0.999871	35.3999	0.883946	0.480378	0.630959		PF3D7_1111600	endonuclease/exonuclease/phosphatase+family+protein%2C+putative	0.389192	0.999954	8.26208	1.37686	0.282666	0.777433		PF3D7_0218800	ribonuclease P	0.544747	0.604375	464.769
PF3D7_1476300	Plasmodium+exported+protein+(PHISTb)%2C+unknown+function	0.655672	0.999968	98.4827	0.733547	0.893838	0.371409		PF3D7_0217800	40S+ribosomal+protein+S26	0.440334	0.999873	8367.07	0.534671	0.82356	0.41019		PF3D7_1016800	Plasmodium+exported+protein+(PHISTc)%2C+unknown+function	0.444643	0.999935	947.356	0.601363	0.739392	0.459669		PF3D7_0419300	conserved+Plasmodium+protein%2C+unknown+function	0.423079	0.999871	50.2819	0.804476	0.525906	0.598953		PF3D7_0934600	conserved+Plasmodium+protein%2C+unknown+function	0.388284	0.999954	42.5944	0.891434	0.435572	0.663147		PF3D7_0922900	3-oxoacyl-[acyl-carrier-protein] reductase	0.543509	0.652389	128.368
PF3D7_0101000	rifin	0.655257	0.999968	5.77224	1.81601	0.360822	0.718233		PF3D7_1125900	XTBD+domain-containing+protein%2C+putative	0.440155	0.999873	905.682	0.506868	0.868381	0.385186		PF3D7_1024000	conserved+Plasmodium+protein%2C+unknown+function	0.444173	0.999935	491.678	0.620258	0.71611	0.473923		PF3D7_1033900	ubiquitin-conjugating+enzyme+E2%2C+putative	0.422872	0.999871	179.696	0.76723	0.551167	0.581519		PF3D7_0407500	mitochondrial+carrier+protein%2C+putative	0.388217	0.999954	122.951	0.693478	0.559811	0.575609		PF3D7_1131200	conserved Plasmodium protein unknown function	0.543457	0.121605	1916.22
PF3D7_1447400	conserved+Plasmodium+protein%2C+unknown+function	0.654305	0.999968	1153.75	0.78018	0.838659	0.401661		PF3D7_0113700	heat+shock+protein+40%2C+type+II	0.439426	0.999873	760.07	0.626767	0.7011	0.483241		PF3D7_0906600	zinc+finger+protein%2C+putative	0.442885	0.999935	576.058	0.557794	0.793993	0.427199		PF3D7_0822000	ribosomal+protein+L4%2C+mitochondrial%2C+putative	0.422813	0.999871	47.5125	0.827376	0.511029	0.609331		malmito_rna_RNA11	unspecified+product	0.388017	0.999954	259.978	0.672701	0.576805	0.564071		PF3D7_1314100	conserved Plasmodium protein unknown function	0.541845	0.398487	648.837
PF3D7_1027600	meiotic+recombination+protein+SPO11-2%2C+putative	0.654219	0.999968	77.5522	0.747622	0.875066	0.381538		PF3D7_0400400	erythrocyte+membrane+protein+1%2C+PfEMP1	0.43921	0.999873	44.0448	0.986428	0.445253	0.656137		PF3D7_1014700	prohibitin+2%2C+putative	0.442294	0.999935	272.699	0.674022	0.656201	0.511695		PF3D7_0711000	AAA+family+ATPase%2C+CDC48+subfamily	0.422553	0.999871	213.925	0.623981	0.677189	0.498286		PF3D7_1007400	conserved+protein%2C+unknown+function	0.387466	0.999954	132.493	0.659901	0.587157	0.557098		PF3D7_1004600	conserved Plasmodium membrane protein unknown function	0.541079	0.169208	1620.78
PF3D7_0221500	Pfmc-2TM+Maurer's+cleft+two+transmembrane+protein%2C+pseudogene	0.65235	0.999968	255.157	0.831768	0.784293	0.432868		PF3D7_0100400	rifin	0.438945	0.999873	194.328	0.755717	0.580832	0.561354		PF3D7_1202900	high+mobility+group+protein+B1	0.441801	0.999935	1809.92	0.669787	0.659613	0.509502		PF3D7_1127300	tRNA+(guanine-N(7)-)-methyltransferase%2C+putative	0.421771	0.999871	169.818	0.78515	0.537185	0.59114		PF3D7_0209300	2C-methyl-D-erythritol+2%2C4-cyclodiphosphate+synthase	0.387291	0.999954	199.217	0.678397	0.570891	0.568073		PF3D7_1463400	DNA-directed RNA polymerase III subunit RPC4 putative	0.540883	0.445054	435.008
PF3D7_0409900	actin-like+protein%2C+putative	0.652206	0.999968	34.7108	0.976108	0.668169	0.504026		PF3D7_1356200	mitochondrial+import+inner+membrane+translocase+subunit+TIM23%2C+putative	0.437768	0.999873	1122.16	0.561993	0.778957	0.436005		PF3D7_0804300	zinc+finger+protein%2C+putative	0.441089	0.999935	95.0468	0.742304	0.594217	0.552367		PF3D7_0715900	cation+diffusion+facilitator+family+protein%2C+putative	0.421601	0.999871	97.9034	0.631975	0.667116	0.504698		PF3D7_0202700	octaprenyl+pyrophosphate+synthase	0.387291	0.999954	100.165	0.755152	0.512864	0.608046		PF3D7_1149800	rifin	0.540227	0.868426	18.4169
PF3D7_1004500	conserved+Plasmodium+protein%2C+unknown+function	0.648942	0.999968	95.0307	0.840992	0.771639	0.440328		PF3D7_0818200	14-3-3+protein	0.437723	0.999873	25846	0.577633	0.757788	0.448578		PF3D7_1149600	DnaJ+protein%2C+putative	0.440821	0.999935	567.458	0.647143	0.681181	0.495757		PF3D7_0414000	structural+maintenance+of+chromosomes+protein+3	0.41994	0.999871	374.86	0.523644	0.801957	0.422578		PF3D7_1325700	conserved+Plasmodium+protein%2C+unknown+function	0.386526	0.999954	76.4161	0.791862	0.488123	0.625463		PF3D7_0404400	6-cysteine protein P36	0.539341	0.588897	246.952
PF3D7_1478800	Plasmodium+exported+protein%2C+unknown+function	0.648827	0.999968	252.033	0.864983	0.750104	0.453192		PF3D7_1213000	non-coding+RNA	0.436486	0.999873	2.83989	2.62143	0.166507	0.867758		PF3D7_0206800	merozoite+surface+protein+2	0.439777	0.999935	37209.4	0.695333	0.632469	0.52708		PF3D7_1372500	stevor%2C+pseudogene	0.41974	0.999871	16.8933	1.27835	0.328345	0.742651		PF3D7_1400500	rifin	0.38613	0.999954	6.42536	1.52958	0.252441	0.8007		PF3D7_1369100	conserved Plasmodium protein unknown function	0.537959	0.24093	508.158
PF3D7_1319900	conserved+Plasmodium+protein%2C+unknown+function	0.648452	0.999968	49.7318	0.820889	0.789939	0.429563		PF3D7_0306300	glutaredoxin+1	0.435795	0.999873	11353	0.621477	0.701225	0.483162		PF3D7_1121200	conserved+protein%2C+unknown+function	0.438972	0.999935	26.3567	1.06585	0.411853	0.680447		PF3D7_0631600	exported+protein+family+4	0.41956	0.999871	0.888742	4.85478	0.0864221	0.931131		PF3D7_0802900	conserved+Plasmodium+protein%2C+unknown+function	0.385488	0.999954	146.31	0.65083	0.592303	0.553648		PF3D7_0722300	ubiquitin carboxyl-terminal hydrolase putative	0.537928	0.230007	533.916
PF3D7_0927300	fumarate+hydratase	0.647958	0.999968	80.2692	0.780091	0.830619	0.406189		PF3D7_0505800	small+ubiquitin-related+modifier	0.435747	0.999873	10574.8	0.597665	0.729082	0.465951		PF3D7_0313700	unspecified+product	0.437608	0.999935	243.198	0.602316	0.726543	0.467506		PF3D7_1100400	rifin	0.41956	0.999871	0.888742	4.85478	0.0864221	0.931131		PF3D7_1015000	FAD+synthetase%2C+putative	0.385457	0.999954	126.049	0.669134	0.576052	0.56458		PF3D7_0721100	conserved protein unknown function	0.537809	0.106799	8555.18
PF3D7_0603900	conserved+Plasmodium+protein%2C+unknown+function	0.646365	0.999968	8.67986	1.66317	0.388635	0.697546		PF3D7_1416900	prefoldin+subunit+2%2C+putative	0.432822	0.999873	5705.07	0.531623	0.814153	0.415557		PF3D7_0521200	conserved+protein%2C+unknown+function	0.437439	0.999935	26.7938	1.07887	0.405462	0.685138		PF3D7_1305500	mitogen-activated+protein+kinase+phosphatase+1%2C+putative	0.419488	0.999871	34.3415	0.989769	0.423824	0.671694		PF3D7_0719800	conserved+protein%2C+unknown+function	0.38545	0.999954	75.6783	0.710432	0.542557	0.587435		PF3D7_1127000	protein phosphatase putative	0.537661	0.613234	464.652
PF3D7_0919600	dolichyl-diphosphooligosaccharide--protein+glycosyltransferase+subunit+WBP1%2C+putative	0.644909	0.999968	162.037	0.733299	0.879462	0.379151		PF3D7_1451800	sortilin	0.431504	0.999873	7407.07	0.665922	0.647979	0.516998		PF3D7_0501100	heat+shock+protein+40%2C+type+II	0.437434	0.999935	2590	0.654829	0.668012	0.504126		PF3D7_0906200	conserved+Plasmodium+protein%2C+unknown+function	0.416409	0.999871	26.1708	1.00919	0.412619	0.679886		PF3D7_1220400	debranching+enzyme-associated+ribonuclease%2C+putative	0.384804	0.999954	215.758	0.639391	0.60183	0.547288		PF3D7_0706700	DNA mismatch repair protein MSH2 putative	0.536349	0.756631	75.5091
PF3D7_1014500	conserved+Plasmodium+protein%2C+unknown+function	0.644896	0.999968	118.96	0.896253	0.719548	0.471804		PF3D7_0519400	40S+ribosomal+protein+S24	0.430827	0.999873	15724.5	0.497479	0.866021	0.386478		PF3D7_1235500	N6-adenosine-methyltransferase%2C+putative	0.43678	0.999935	114.636	0.71079	0.614499	0.538885		PF3D7_0217000	conserved+Plasmodium+membrane+protein%2C+unknown+function	0.415588	0.999871	16.0985	1.25923	0.330035	0.741374		PF3D7_1430000	conserved+protein%2C+unknown+function	0.384745	0.999954	187.437	0.647976	0.593764	0.55267		PF3D7_0919500	major facilitator superfamily domain-containing protein putative	0.535859	0.499042	180.189
PF3D7_1007400	conserved+protein%2C+unknown+function	0.644253	0.999968	304.331	0.633342	1.01723	0.309045		PF3D7_1026900	biotin--protein+ligase+1	0.428605	0.999873	206.405	0.577839	0.741738	0.458246		PF3D7_1443300	U6+snRNA-associated+Sm-like+protein+LSm5%2C+putative	0.436565	0.999935	368.89	0.605507	0.720991	0.470915		PF3D7_0721300	ATP-dependent+DNA+helicase+DDX31	0.415102	0.999871	699.614	0.480717	0.863506	0.387859		PF3D7_0502500	conserved+Plasmodium+protein%2C+unknown+function	0.384692	0.999954	3.29535	2.0044	0.191924	0.847802		PF3D7_1318900	conserved Plasmodium protein unknown function	0.535674	0.843003	24.2659
PF3D7_0606400	conserved+Plasmodium+protein%2C+unknown+function	0.643769	0.999968	8.21291	1.98404	0.324473	0.74558		PF3D7_0818300	dynactin+subunit+6%2C+putative	0.428253	0.999873	31.1413	1.03592	0.413404	0.679311		PF3D7_1251500	ATP-dependent+RNA+helicase+DRS1%2C+putative	0.435862	0.999935	143.501	0.754417	0.577747	0.563435		PF3D7_1110800	conserved+Plasmodium+protein%2C+unknown+function	0.414895	0.999871	15.5556	1.31019	0.316667	0.751496		PF3D7_1339100	tRNA+Methionine	0.384467	0.999954	11.014	1.34899	0.285003	0.775642		PF3D7_1475100	conserved Plasmodium protein unknown function	0.53564	0.352737	796.64
PF3D7_1361500	PH+domain-containing+protein%2C+putative	0.642744	0.999968	162.157	0.666448	0.964432	0.33483		PF3D7_0505900	mediator+of+RNA+polymerase+II+transcription+subunit+11%2C+putative	0.426887	0.999873	6670.15	0.508033	0.840274	0.400755		PF3D7_0731900	rifin%2C+pseudogene	0.434998	0.999935	3.11402	2.99522	0.145231	0.884529		PF3D7_0723400	conserved+Plasmodium+protein%2C+unknown+function	0.41448	0.999871	1514.34	0.473737	0.874916	0.38162		PF3D7_1426900	cytochrome+b-c1+complex+subunit+6%2C+putative	0.383709	0.999954	114.622	0.784153	0.489329	0.624609		PF3D7_0621000	conserved Plasmodium protein unknown function	0.535523	0.247839	557.182
PF3D7_1445000	prolyl+hydroxylase-like+protein%2C+putative	0.64242	0.999968	34.9843	0.947992	0.677664	0.497985		PF3D7_1110600	ribosomal+protein+L11%2C+mitochondrial%2C+putative	0.425195	0.999873	4138.01	0.487378	0.872413	0.382983		PF3D7_1129100	parasitophorous+vacuolar+protein+1	0.433021	0.999935	4034.25	0.626868	0.690769	0.489711		PF3D7_0826900	conserved+Plasmodium+protein%2C+unknown+function	0.414222	0.999871	86.791	0.659123	0.628445	0.529713		PF3D7_1146900	protein+YIPF6%2C+putative	0.383625	0.999954	123.343	0.71032	0.540073	0.589146		PF3D7_0609600	conserved Plasmodium protein unknown function	0.535496	0.895273	27.3506
PF3D7_1301300	Plasmodium+exported+protein+(PHISTa-like)%2C+unknown+function%2C+pseudogene	0.641645	0.999968	152.046	0.732663	0.875771	0.381155		PF3D7_1423900	small+nucleolar+RNA+snoR23	0.425044	0.999873	6.97829	2.0055	0.211939	0.832154		PF3D7_0932200	profilin	0.432486	0.999935	12569.6	0.777926	0.555948	0.578247		PF3D7_0914300	met-10++like+protein%2C+putative	0.413831	0.999871	317.208	0.537778	0.769519	0.441585		PF3D7_1015700	tubulin+binding+cofactor+c%2C+putative	0.383475	0.999954	135.959	0.726473	0.527858	0.597598		PF3D7_0530500	conserved Plasmodium membrane protein unknown function	0.53529	0.753062	56.9841
PF3D7_0935300	phosphatidylinositol+N-acetylglucosaminyltransferase+subunit+P%2C+putative	0.641297	0.999968	78.6983	0.908183	0.706132	0.480106		PF3D7_1430900	cytochrome+c+oxidase+subunit+2B%2C+putative	0.424028	0.999873	3634.66	0.511619	0.828797	0.407219		PF3D7_1320000	golgi+protein+1	0.432305	0.999935	340.522	0.616875	0.700797	0.483429		PF3D7_0407500	mitochondrial+carrier+protein%2C+putative	0.41245	0.999871	41.2095	0.986041	0.418289	0.675736		PF3D7_1450700	conserved+Plasmodium+protein%2C+unknown+function	0.382611	0.999954	596.51	0.613903	0.623243	0.533125		PF3D7_0513000	conserved protein unknown function	0.535111	0.159517	919.291
PF3D7_0104000	thrombospondin-related+sporozoite+protein	0.64084	0.999968	4.0533	2.19301	0.29222	0.770119		PF3D7_1453500	NAD(P)+transhydrogenase%2C+putative	0.423623	0.999873	56.3726	0.879635	0.48159	0.630098		PF3D7_0523000	multidrug+resistance+protein+1	0.431518	0.999935	1220.79	0.551467	0.782492	0.433925		PF3D7_1144500	SUMO-activating+enzyme+subunit+1	0.410349	0.999871	145.035	0.577708	0.710305	0.477515		PF3D7_1020000	RNA-binding+protein+34%2C+putative	0.381612	0.999954	1461.36	0.576041	0.662473	0.507668		PF3D7_1002600	conserved Plasmodium protein unknown function	0.532272	0.343679	413.725
PF3D7_0728700	alpha/beta+hydrolase%2C+putative	0.640505	0.999968	31.7721	0.93553	0.684644	0.493569		PF3D7_1254700	rifin	0.423622	0.999873	11.0123	1.55669	0.27213	0.785522		PF3D7_1459500	conserved+Plasmodium+protein%2C+unknown+function	0.43131	0.999935	8.48439	1.71452	0.251563	0.801379		PF3D7_1474700	protein+kinase%2C+putative	0.409657	0.999871	36.7882	1.00851	0.406201	0.684595		PF3D7_1429200	AP2+domain+transcription+factor+AP2-O3%2C+putative	0.380495	0.999954	20.1214	1.13156	0.336256	0.736678		PF3D7_0524000	karyopherin beta	0.52953	0.124609	4132.04
PF3D7_1470000	autophagy-related+protein+12%2C+putative	0.640224	0.999968	206.489	0.902932	0.70905	0.478293		PF3D7_0301700	Plasmodium+exported+protein%2C+unknown+function	0.422522	0.999873	3898.55	0.584321	0.723099	0.469619		PF3D7_1010500	ankyrin-repeat+protein%2C+putative	0.431263	0.999935	29.6168	1.00424	0.429441	0.667603		PF3D7_0218400	ATP-dependent+RNA+helicase+DDX47%2C+putative	0.409379	0.999871	471.855	0.498186	0.821739	0.411226		PF3D7_1313200	methionyl-tRNA+formyltransferase%2C+putative	0.380415	0.999954	48.8233	0.789924	0.481584	0.630101		PF3D7_0214500	conserved Plasmodium protein unknown function	0.527655	0.853042	58.9435
PF3D7_0423800	cysteine-rich+protective+antigen	0.639993	0.999968	93.7919	0.739413	0.865542	0.386741		PF3D7_1121600	exported+protein+1	0.422105	0.999873	24372.4	0.603468	0.699465	0.484262		PF3D7_1201300	liver+stage+associated+protein+1	0.430922	0.999935	3.02193	2.96862	0.145159	0.884585		PF3D7_1453000	conserved+Plasmodium+protein%2C+unknown+function	0.408307	0.999871	173.119	0.672706	0.606961	0.543876		PF3D7_1129700	conserved+Plasmodium+protein%2C+unknown+function	0.379937	0.999954	27.3213	0.971769	0.390975	0.695816		PF3D7_1202700	conserved Plasmodium protein unknown function	0.526864	0.188052	740.907
PF3D7_0415100	conserved+protein%2C+unknown+function	0.639319	0.999968	116.375	0.811676	0.787653	0.4309		PF3D7_0621350	protein+SYS1%2C+putative	0.422021	0.999873	12.0569	1.94275	0.217229	0.82803		PF3D7_0610400	histone+H3	0.430646	0.999935	10999.1	0.754915	0.570456	0.568369		PF3D7_0312500	major+facilitator+superfamily-related+transporter%2C+putative	0.407767	0.999871	86.5783	0.654306	0.623205	0.53315		PF3D7_1453200	conserved+Plasmodium+protein%2C+unknown+function	0.379828	0.999954	58.6788	0.794406	0.478129	0.632559		PF3D7_1202300	dynein heavy chain putative	0.526412	0.317529	408.887
PF3D7_0932900	conserved+Plasmodium+protein%2C+unknown+function	0.639149	0.999968	7.50503	1.7485	0.365542	0.714707		PF3D7_0925400	protein+phosphatase-beta	0.421736	0.999873	338.517	0.670583	0.62891	0.529408		PF3D7_0318500	conserved+Plasmodium+protein%2C+unknown+function	0.430487	0.999935	872.284	0.607734	0.708348	0.478729		PF3D7_1007800	conserved+Plasmodium+protein%2C+unknown+function	0.407465	0.999871	16.0739	1.17854	0.345736	0.729541		PF3D7_1246600	pre-mRNA-splicing+factor+CWC26%2C+putative	0.379781	0.999954	274.029	0.621421	0.611148	0.541101		PF3D7_0417500	memo-like protein	0.526169	0.0946112	4619.99
PF3D7_0710900	50S+ribosomal+protein+L1%2C+mitochondrial%2C+putative	0.638734	0.999968	538.987	0.657237	0.971848	0.331126		PF3D7_1100500	rifin	0.420409	0.999873	46.4684	0.88014	0.477662	0.632891		PF3D7_0915300	heptatricopeptide+repeat-containing+protein%2C+putative	0.430277	0.999935	57.1715	0.827928	0.519704	0.60327		PF3D7_1440500	allantoicase%2C+putative	0.406502	0.999871	188.435	0.562576	0.722571	0.469943		PF3D7_1122000	conserved+protein%2C+unknown+function	0.379371	0.999954	59.7424	0.735447	0.515837	0.605968		PF3D7_1403500	dynein light chain putative	0.525873	0.417561	1129.62
PF3D7_0916300	conserved+Plasmodium+protein%2C+unknown+function	0.638048	0.999968	14.9222	1.27009	0.502365	0.615411		PF3D7_1413300	conserved+Plasmodium+protein%2C+unknown+function	0.42028	0.999873	33.2053	1.11223	0.377872	0.705526		PF3D7_1231700	conserved+protein%2C+unknown+function	0.429707	0.999935	73.3662	0.790947	0.543282	0.586936		PF3D7_0809700	RuvB-like+helicase+1	0.406402	0.999871	33.6777	0.926233	0.438768	0.660829		PF3D7_1308500	conserved+Plasmodium+protein%2C+unknown+function	0.378661	0.999954	71.6259	0.705781	0.536513	0.591604		PF3D7_1468600	aminophospholipid transporter putative	0.525227	0.608369	130.251
PF3D7_1224400	WD+repeat-containing+protein%2C+putative	0.637787	0.999968	1250.46	0.832713	0.765915	0.443727		PF3D7_1367300	conserved+Plasmodium+protein%2C+unknown+function	0.420106	0.999873	17.8348	1.23808	0.33932	0.734368		PF3D7_0630100	alpha/beta+hydrolase%2C+putative	0.42967	0.999935	99.9002	0.745758	0.576153	0.564512		PF3D7_0502100	HCNGP-like+protein	0.406329	0.999871	32.6797	0.908064	0.447468	0.654537		PF3D7_1363600	conserved+Plasmodium+protein%2C+unknown+function	0.378617	0.999954	58.3628	0.904352	0.418661	0.675464		PF3D7_0111300	P-loop containing nucleoside triphosphate hydrolase putative	0.522999	0.335587	2876.48
PF3D7_1400100	erythrocyte+membrane+protein+1+(PfEMP1)%2C+pseudogene	0.637199	0.999968	146.504	0.660935	0.964088	0.335002		PF3D7_1360200	ER+membrane+protein+complex+subunit+3%2C+putative	0.419701	0.999873	1487.08	0.51683	0.812068	0.416753		PF3D7_1430300	acid+phosphatase%2C+putative	0.429473	0.999935	209.511	0.636488	0.674754	0.499832		PF3D7_0413300	rifin	0.406092	0.999871	5.66778	1.84534	0.220063	0.825822		PF3D7_0611100	succinate+dehydrogenase+subunit+3%2C+putative	0.378016	0.999954	7.15019	1.50325	0.251466	0.801454		PF3D7_1040500	rifin	0.520418	0.974486	3.20635
PF3D7_0904400	signal+peptidase+complex+subunit+3%2C+putative	0.63706	0.999968	125.676	0.886729	0.718438	0.472487		PF3D7_0930900	NifU-like+protein%2C+putative	0.418697	0.999873	121.545	0.75078	0.557682	0.577061		PF3D7_0212600	secreted+protein+with+altered+thrombospondin+repeat+domain	0.429384	0.999935	3444.66	0.734974	0.584217	0.559075		PF3D7_1424600	small+nucleolar+RNA+snoR28	0.406042	0.999871	13.5277	1.38071	0.294083	0.768695		PF3D7_0522000	conserved+Plasmodium+protein%2C+unknown+function	0.376999	0.999954	372.006	0.596672	0.631836	0.527494		PF3D7_1305500	mitogen-activated protein kinase phosphatase 1 putative	0.520225	0.577929	161.335
PF3D7_0425400	Plasmodium+exported+protein+(PHISTa)%2C+unknown+function	0.637018	0.999968	20.9372	1.07595	0.592053	0.553815		PF3D7_0414500	RNA-binding+protein%2C+putative	0.418473	0.999873	118.006	0.880769	0.475122	0.6347		PF3D7_1350600	conserved+Plasmodium+protein%2C+unknown+function	0.428594	0.999935	18.5936	1.2177	0.351971	0.72486		PF3D7_0209100	patatin-like+phospholipase+1	0.405611	0.999871	608.551	0.583519	0.695111	0.486986		PF3D7_0722000	conserved+Plasmodium+protein%2C+unknown+function	0.376683	0.999954	508.028	0.638996	0.589493	0.555531		PF3D7_1437400	pantothenate kinase 2 putative	0.518108	0.373469	929.109
PF3D7_1209800	ATP+synthase+mitochondrial+F1+complex+assembly+factor+1%2C+putative	0.636957	0.999968	54.0288	0.806979	0.789311	0.42993		PF3D7_0528200	eukaryotic+translation+initiation+factor+3+subunit+E%2C+putative	0.417991	0.999873	6093.91	0.548405	0.762194	0.445944		PF3D7_0410500	conserved+Plasmodium+protein%2C+unknown+function	0.428187	0.999935	29.9864	1.08576	0.394367	0.69331		PF3D7_1334500	MSP7-like+protein	0.405167	0.999871	49.1961	0.810721	0.499761	0.617244		PF3D7_0320100	protein+transport+protein+SEC22	0.376275	0.999954	393.911	0.594606	0.632813	0.526855		PF3D7_1458800	DNA-directed RNA polymerase III subunit RPC5 putative	0.51733	0.53015	194.397
PF3D7_API04200	DNA-directed+RNA+polymerase+subunit+beta''%2C+putative	0.634426	0.999968	23.9031	1.46517	0.433006	0.66501		PF3D7_1112400	nucleic+acid+binding+protein%2C+putative	0.417835	0.999873	1172.86	0.541659	0.771398	0.440471		PF3D7_0103000	vacuolar+protein+sorting-associated+protein+VTA1%2C+putative	0.427895	0.999935	123.475	0.696931	0.61397	0.539235		PF3D7_1367200	CLAMP+domain-containing+protein%2C+putative	0.403901	0.999871	7.79108	1.66369	0.242774	0.808181		PF3D7_1233700	homocysteine+S-methyltransferase%2C+putative	0.376068	0.999954	29.4816	0.881153	0.426791	0.669532		PF3D7_0315400	conserved Plasmodium protein unknown function	0.516018	0.284335	2108.38
PF3D7_1321000	conserved+Plasmodium+protein%2C+unknown+function	0.634126	0.999968	8.83287	1.47487	0.429953	0.66723		PF3D7_1412500	actin+II	0.417515	0.999873	1494.1	0.717797	0.581662	0.560795		PF3D7_0630700	bifunctional+methylenetetrahydrofolate+dehydrogenase/cyclohydrolase%2C+putative	0.427216	0.999935	74.9384	0.777754	0.549295	0.582803		PF3D7_1012500	phosphoglucomutase%2C+putative	0.403552	0.999871	281.394	0.535952	0.752963	0.451472		PF3D7_1038600	Plasmodium+exported+protein%2C+unknown+function	0.375937	0.999954	17.5276	1.03327	0.363831	0.715984		PF3D7_0505300	UDP-N-acetylglucosamine transporter putative	0.514937	0.520758	187.254
PF3D7_0211100	conserved+Plasmodium+protein%2C+unknown+function	0.633959	0.999968	126.741	0.871477	0.727454	0.466948		PF3D7_0608700	T-complex+protein+1+subunit+zeta	0.416369	0.999873	10226.9	0.528431	0.787933	0.430736		PF3D7_1008800	nucleolar+protein+5%2C+putative	0.426207	0.999935	1305.67	0.608593	0.700315	0.483731		PF3D7_1442200	GTP-binding+protein+YihA2	0.403434	0.999871	49.2685	0.803434	0.502137	0.615571		malmito_rna_LSUF	unspecified+product	0.375357	0.999954	284.574	0.657987	0.570462	0.568364		PF3D7_1469500	conserved Plasmodium protein unknown function	0.514398	0.759431	79.099
PF3D7_1024400	conserved+Plasmodium+protein%2C+unknown+function	0.633718	0.999968	14.1648	1.33293	0.475431	0.63448		PF3D7_1313700	Maf-like+protein%2C+putative	0.416202	0.999873	263.331	0.573388	0.725866	0.467921		PF3D7_0605900	elongation+of+fatty+acids+protein%2C+putative	0.426134	0.999935	713.643	0.598078	0.712506	0.476152		PF3D7_1040300	rifin	0.403344	0.999871	41.2162	1.00609	0.400904	0.688491		PF3D7_0607000	translation+initiation+factor+IF-2%2C+putative	0.373808	0.999954	2657.09	0.609654	0.613148	0.539779		PF3D7_1015300	methionine aminopeptidase 1b putative	0.514397	0.369661	674.346
PF3D7_0622100	conserved+Plasmodium+protein%2C+unknown+function	0.633665	0.999968	42.1837	0.95063	0.666574	0.505044		PF3D7_1406000	RNA-binding+protein+8A%2C+putative	0.415527	0.999873	2777.44	0.514352	0.807865	0.419168		PF3D7_1144300	60S+ribosomal+protein+L41	0.425757	0.999935	816.883	0.756244	0.56299	0.573442		PF3D7_1469100	conserved+Plasmodium+protein%2C+unknown+function	0.403331	0.999871	90.0142	0.659401	0.611662	0.540761		PF3D7_0917400	conserved+Plasmodium+protein%2C+unknown+function	0.373508	0.999954	18.6366	1.01275	0.368807	0.712272		PF3D7_1343600	UDP-N-acetylglucosamine pyrophosphorylase putative	0.513433	0.371441	615.994
PF3D7_1028200	RING+zinc+finger+protein%2C+putative	0.632385	0.999968	63.6896	0.801452	0.789049	0.430083		PF3D7_1353800	proteasome+subunit+alpha+type-4%2C+putative	0.414907	0.999873	5443.56	0.503996	0.823235	0.410375		PF3D7_0925400	protein+phosphatase-beta	0.423826	0.999935	65.0723	0.788824	0.537288	0.591068		PF3D7_1467600	conserved+Plasmodium+protein%2C+unknown+function	0.402916	0.999871	395.221	0.534575	0.753713	0.451022		PF3D7_0105100	conserved+Apicomplexan+protein%2C+unknown+function	0.373389	0.999954	34.5429	1.03316	0.361406	0.717796		PF3D7_1347500	DNA/RNA-binding protein Alba 4	0.51328	0.0892092	10211.9
PF3D7_1303300	conserved+Plasmodium+protein%2C+unknown+function	0.631577	0.999968	253.542	0.854967	0.738715	0.46008		PF3D7_0621200	pyridoxine+biosynthesis+protein+PDX1	0.414785	0.999873	2068.18	0.807807	0.51347	0.607622		PF3D7_0819400	perforin-like+protein+4	0.423459	0.999935	2.73076	2.98345	0.141936	0.887131		PF3D7_0110100	selenocysteine-specific+elongation+factor%2C+putative	0.401887	0.999871	160.223	0.568802	0.706549	0.479847		PF3D7_0501900	conserved+protein%2C+unknown+function	0.373067	0.999954	151.673	0.638758	0.58405	0.559187		PF3D7_1440800	major facilitator superfamily domain-containing protein putative	0.511688	0.414266	504.379
PF3D7_1132500	amino+acid+transporter%2C+putative	0.629874	0.999968	13.7021	1.25132	0.503368	0.614705		PF3D7_1203700	nucleosome+assembly+protein	0.414574	0.999873	17680.5	0.630244	0.657799	0.510667		PF3D7_0522400	conserved+Plasmodium+protein%2C+unknown+function	0.422889	0.999935	1907.02	0.582871	0.725528	0.468128		PF3D7_1330700	GPI+transamidase+subunit+PIG-U%2C+putative	0.401123	0.999871	37.2664	0.847278	0.473426	0.63591		malmito_SSUB	unspecified+product	0.372557	0.999954	461.231	0.745958	0.499435	0.617473		PF3D7_1331900	small nucleolar RNA snoR18	0.511681	0.908605	16.3889
PF3D7_1417300	cysteine+protease+ATG4%2C+putative	0.629819	0.999968	20.9471	1.08768	0.579048	0.562557		PF3D7_1008700	tubulin+beta+chain	0.413756	0.999873	11373	0.63739	0.649142	0.516247		PF3D7_1241300	ribosome-binding+factor+A%2C+putative	0.422727	0.999935	25.6523	1.12171	0.37686	0.706278		PF3D7_1419600	conserved+Plasmodium+protein%2C+unknown+function	0.400892	0.999871	373.903	0.566197	0.708044	0.478918		PF3D7_0914300	met-10++like+protein%2C+putative	0.372541	0.999954	408.477	0.599345	0.62158	0.534218		PF3D7_1102900	Plasmodium exported protein (hyp11) unknown function	0.510932	0.826439	37.0283
PF3D7_1440600	protein+SOC3%2C+putative	0.629594	0.999968	76.3219	0.794633	0.792308	0.428181		PF3D7_1446600	centrin-2	0.412393	0.999873	8549.6	0.657438	0.627273	0.53048		PF3D7_0109400	tubulin-specific+chaperone+a%2C+putative	0.422681	0.999935	297.139	0.639411	0.661048	0.508582		PF3D7_0620000	PIMMS43+protein	0.400632	0.999871	13.5543	1.34344	0.298214	0.76554		PF3D7_0933800	tubulin+delta+chain%2C+putative	0.372167	0.999954	7.29483	1.42832	0.260563	0.79443		PF3D7_0914300	met-10+ like protein putative	0.510591	0.332854	540.3
PF3D7_1316400	SAS6-like+protein%2C+putative	0.627382	0.999968	5.7613	1.92426	0.326037	0.744396		PF3D7_1127700	conserved+Plasmodium+protein%2C+unknown+function	0.412298	0.999873	19.9345	1.20205	0.342995	0.731602		PF3D7_1110300	G-patch+domain-containing+protein%2C+putative	0.421479	0.999935	417.888	0.652765	0.645682	0.518485		PF3D7_0936600	gametocyte+exported+protein+5	0.400414	0.999871	2968.71	0.459168	0.872043	0.383185		PF3D7_0408200	conserved+Plasmodium+protein%2C+unknown+function	0.372139	0.999954	41.0102	0.866044	0.4297	0.667414		PF3D7_0930800	conserved Plasmodium membrane protein unknown function	0.51012	0.612708	1666.23
PF3D7_1118800	actin-related+protein+2/3+complex+subunit+1%2C+putative	0.62562	0.999968	27.8049	1.01894	0.613991	0.539221		PF3D7_0702500	Plasmodium+exported+protein%2C+unknown+function	0.412248	0.999873	3815.82	0.644634	0.639508	0.522493		PF3D7_1346200	nuclear+import+protein+MOG1%2C+putative	0.421385	0.999935	16.4625	1.34814	0.312567	0.75461		PF3D7_0311100	pre-mRNA+splicing+factor%2C+putative	0.399918	0.999871	654.77	0.569582	0.702126	0.482601		PF3D7_0904200	PH+domain-containing+protein%2C+putative	0.37192	0.999954	78.4898	0.791929	0.469638	0.638614		PF3D7_0103500	conserved Plasmodium protein unknown function	0.510103	0.508304	290.459
PF3D7_0601100	exported+protein+family+3	0.625238	0.999968	9.51667	1.69233	0.369454	0.71179		PF3D7_0209000	6-cysteine+protein+P230	0.411915	0.999873	51.5907	0.869198	0.473902	0.63557		PF3D7_1310100	conserved+Plasmodium+protein%2C+unknown+function	0.421063	0.999935	14.9131	1.44113	0.292176	0.770152		PF3D7_0628800	glutamyl-tRNA(Gln)+amidotransferase+subunit+B	0.399027	0.999871	24.8808	1.00583	0.396712	0.69158		PF3D7_1129800	conserved+Plasmodium+protein%2C+unknown+function	0.371504	0.999954	109.336	0.659635	0.563197	0.573301		PF3D7_0705800	cysteine-rich secretory protein putative	0.509735	0.538927	298.018
PF3D7_0324800	rifin	0.622641	0.999968	108.314	0.738004	0.843682	0.398847		PF3D7_1142600	60S+ribosomal+protein+L35ae%2C+putative	0.411773	0.999873	13521.7	0.504777	0.815752	0.414642		PF3D7_0918700	conserved+Plasmodium+protein%2C+unknown+function	0.418213	0.999935	2011.68	0.64399	0.649409	0.516074		PF3D7_1311800	M1-family+alanyl+aminopeptidase	0.398885	0.999871	5113.53	0.484371	0.823511	0.410218		PF3D7_1444400	conserved+Plasmodium+protein%2C+unknown+function	0.370846	0.999954	129.772	0.681183	0.544414	0.586156		PF3D7_1323300	N-acetyltransferase GNAT family putative	0.509709	0.192065	1167.74
PF3D7_0811800	conserved+Plasmodium+protein%2C+unknown+function	0.622341	0.999968	242.041	0.659962	0.942994	0.345684		PF3D7_0424800	Plasmodium+exported+protein+(PHISTb)%2C+unknown+function	0.411761	0.999873	16.8622	1.24838	0.329835	0.741525		PF3D7_1407000	LCCL+domain-containing+protein	0.418126	0.999935	59.3196	0.812871	0.514382	0.606985		PF3D7_1415400	Btz+domain-containing+protein%2C+putative	0.398439	0.999871	257.74	0.533624	0.746665	0.455266		PF3D7_1435500	clathrin+light+chain%2C+putative	0.370654	0.999954	212.367	0.613744	0.603922	0.545895		PF3D7_0519900	conserved protein unknown function	0.508136	0.328464	641.583
PF3D7_1406900	radical+SAM+protein%2C+putative	0.622294	0.999968	144.571	0.713493	0.87218	0.38311		PF3D7_1340900	sodium-dependent+phosphate+transporter	0.411609	0.999873	1714.79	0.654038	0.629335	0.52913		PF3D7_1320600	ras-related+protein+Rab-11A	0.418046	0.999935	2174.3	0.724347	0.577135	0.563848		PF3D7_0806000	AAA+family+ATPase%2C+putative	0.398406	0.999871	272.337	0.523695	0.76076	0.4468		PF3D7_1135200	regulator+of+chromosome+condensation%2C+putative%2C+pseudogene	0.370142	0.999954	4.98925	1.70716	0.216816	0.828351		PF3D7_1434100	queuine tRNA-ribosyltransferase putative	0.508011	0.533552	269.618
PF3D7_1336400	RanBPM+and+CLTH-like+protein%2C+putative	0.6213	0.999968	112.513	0.703244	0.883477	0.376979		PF3D7_1413800	diphthamide+biosynthesis+protein+1%2C+putative	0.410433	0.999873	157.573	0.625647	0.656014	0.511815		PF3D7_0215300	acyl-CoA+synthetase	0.415596	0.999935	194.357	0.658115	0.631495	0.527717		PF3D7_0205200	MORN+repeat+protein%2C+putative	0.397573	0.999871	1.99285	2.97927	0.133446	0.89384		PF3D7_0110300	Plasmodium+RNA+of+unknown+function+RUF5	0.369788	0.999954	55.102	0.788379	0.469049	0.639035		PF3D7_0728100	conserved Plasmodium membrane protein unknown function	0.507745	0.488372	965.098
PF3D7_1456300	conserved+Plasmodium+protein%2C+unknown+function	0.620946	0.999968	371.254	0.744703	0.833816	0.404385		PF3D7_0718900	conserved+Plasmodium+protein%2C+unknown+function	0.410366	0.999873	13.825	1.48738	0.275898	0.782626		PF3D7_0424500	serine/threonine+protein+kinase%2C+FIKK+family	0.414662	0.999935	374.635	0.621499	0.667197	0.504647		PF3D7_0937400	rifin	0.397573	0.999871	1.99285	2.97927	0.133446	0.89384		PF3D7_1423000	nucleolar+GTP-binding+protein+2%2C+putative	0.368438	0.999954	738.766	0.573647	0.642274	0.520696		PF3D7_1225900	conserved Plasmodium protein unknown function	0.507198	0.414285	967.828
PF3D7_1104600	radial+spoke+head+protein%2C+putative	0.619739	0.999968	25.9789	1.00141	0.618866	0.536005		PF3D7_0402800	erythrocyte+membrane+protein+1+(PfEMP1)%2C+pseudogene	0.408667	0.999873	12.5034	1.41018	0.289798	0.771971		PF3D7_0901900	probable+protein%2C+unknown+function	0.414489	0.999935	35.9265	1.12098	0.369755	0.711565		PF3D7_0409300	methyltransferase%2C+putative	0.397147	0.999871	202.787	0.607979	0.653225	0.513611		PF3D7_0318900	conserved+protein%2C+unknown+function	0.36843	0.999954	671.111	0.596785	0.617358	0.536998		PF3D7_0322200	conserved Plasmodium protein unknown function	0.507178	0.576174	169.944
PF3D7_1354800	metacaspase-1	0.618747	0.999968	157.311	0.698517	0.885801	0.375725		PF3D7_0705700	40S+ribosomal+protein+S29%2C+putative	0.407878	0.999873	7412.49	0.499529	0.816525	0.4142		PF3D7_1246400	myosin+A-tail+interacting+protein	0.414443	0.999935	5442.21	0.695096	0.596238	0.551016		PF3D7_0728700	alpha/beta+hydrolase%2C+putative	0.396928	0.999871	19.9825	1.08679	0.365231	0.714939		PF3D7_1213700	DNA-directed+RNA+polymerases+I%2C+II%2C+and+III+subunit+RPABC3%2C+putative	0.367328	0.999954	522.246	0.656895	0.559189	0.576033		PF3D7_0626000	conserved Plasmodium protein unknown function	0.506174	0.271669	729.275
PF3D7_1146100	conserved+protein%2C+unknown+function	0.618607	0.999968	63.776	0.825746	0.74915	0.453767		PF3D7_1366500	nucleoside+diphosphate+kinase	0.4077	0.999873	4713.36	0.567911	0.717895	0.472822		PF3D7_0819200	perforin-like+protein+5	0.414225	0.999935	13.8999	1.38667	0.298718	0.765155		PF3D7_1330000	PITH+domain-containing+protein%2C+putative	0.396645	0.999871	156.179	0.661279	0.599815	0.54863		PF3D7_0606900	glutaredoxin-like+protein	0.366888	0.999954	385.133	0.649755	0.564656	0.572308		PF3D7_1106200	conserved Plasmodium protein unknown function	0.505941	0.353439	453.032
PF3D7_0320700	signal+peptidase+complex+subunit+2	0.618313	0.999968	1221.24	0.589942	1.04809	0.294597		PF3D7_0617900	histone+H3+variant	0.407431	0.999873	4517.73	0.536763	0.759051	0.447822		PF3D7_0617000	mitochondrial+import+receptor+subunit+TOM40%2C+putative	0.413889	0.999935	94.9662	0.731015	0.566183	0.571269		PF3D7_1133300	LEM3/CDC50+family+protein%2C+putative	0.396031	0.999871	53.1848	0.820265	0.482808	0.629232		PF3D7_1100300	rifin	0.366789	0.999954	88.2677	0.850524	0.43125	0.666286		PF3D7_1117000	conserved Plasmodium membrane protein unknown function	0.504473	0.422392	411.779
PF3D7_0114600	stevor%2C+pseudogene	0.613959	0.999968	4.84478	2.0729	0.296184	0.76709		PF3D7_1129900	major+facilitator+superfamily-related+transporter%2C+putative	0.406741	0.999873	712.304	0.602275	0.675341	0.499459		PF3D7_0407500	mitochondrial+carrier+protein%2C+putative	0.413692	0.999935	20.6128	1.17796	0.351194	0.725443		PF3D7_1103600	actin-like+protein%2C+putative	0.395806	0.999871	153.314	0.59182	0.668794	0.503627		PF3D7_0423000	conserved+Plasmodium+protein%2C+unknown+function	0.365899	0.999954	72.8855	0.702986	0.520492	0.602721		PF3D7_1029300	conserved protein unknown function	0.503869	0.392975	736.268
PF3D7_1315300	conserved+protein%2C+unknown+function	0.613116	0.999968	20.5769	1.08588	0.564626	0.572328		PF3D7_1146100	conserved+protein%2C+unknown+function	0.405908	0.999873	302.863	0.621193	0.653433	0.513477		PF3D7_1039100	DnaJ+protein%2C+putative%2C+pseudogene	0.413629	0.999935	50.4758	0.853964	0.484364	0.628128		PF3D7_1009800	conserved+Plasmodium+membrane+protein%2C+unknown+function	0.394764	0.999871	279.612	0.570488	0.691975	0.488953		PF3D7_1124400	U6+snRNA-associated+Sm-like+protein+LSm1%2C+putative	0.365754	0.999954	293.987	0.604682	0.60487	0.545265		PF3D7_1025300	conserved protein unknown function	0.503581	0.646873	365.016
PF3D7_1128700	GPI-anchor+transamidase%2C+putative	0.6131	0.999968	37.1517	0.92399	0.663536	0.506988		PF3D7_1479700	rifin	0.404914	0.999873	16.37	1.46454	0.276478	0.782181		PF3D7_1130800	armadillo+repeat+protein+PF16%2C+putative	0.412826	0.999935	22.7295	1.11713	0.369542	0.711724		PF3D7_1457300	MA3+domain-containing+protein%2C+putative	0.394573	0.999871	952.168	0.47862	0.824398	0.409713		PF3D7_1419600	conserved+Plasmodium+protein%2C+unknown+function	0.364591	0.999954	321.525	0.842998	0.432493	0.665383		PF3D7_1132900	glycine cleavage system H protein	0.503517	0.412208	314.803
PF3D7_0601700	Plasmodium+exported+protein+(PHISTa)%2C+unknown+function%2C+pseudogene	0.612294	0.999968	252.418	0.711588	0.860462	0.389534		PF3D7_1242000	sulfhydryl+oxidase%2C+putative	0.404751	0.999873	359.901	0.562488	0.719572	0.471789		PF3D7_0104300	ubiquitin+carboxyl-terminal+hydrolase+1%2C+putative	0.41272	0.999935	2400.51	0.706195	0.584429	0.558932		PF3D7_1464200	zinc+finger+protein%2C+putative	0.392887	0.999871	112.171	0.628841	0.62478	0.532115		PF3D7_0809300	unspecified+product	0.3645	0.999954	136.993	0.732985	0.497282	0.61899		PF3D7_0321500	peptidase putative	0.502407	0.14753	2511.57
PF3D7_0922300	conserved+protein%2C+unknown+function	0.612049	0.999968	32.5103	0.980685	0.624104	0.532559		PF3D7_1317700	conserved+Plasmodium+protein%2C+unknown+function	0.402954	0.999873	311.707	0.735879	0.547582	0.583979		PF3D7_1339100	tRNA+Methionine	0.412527	0.999935	12.9561	1.7918	0.23023	0.817913		PF3D7_0926700	glutamine-dependent+NAD(+)+synthetase%2C+putative	0.392737	0.999871	404.481	0.60945	0.644412	0.519308		PF3D7_0613200	conserved+Plasmodium+protein%2C+unknown+function	0.364267	0.999954	54.513	0.838507	0.434423	0.663982		PF3D7_1234400	microgamete surface protein MiGS putative	0.502389	0.865409	25.4413
PF3D7_0731000	non-coding+RNA	0.611732	0.999968	33.918	0.995089	0.614751	0.538719		PF3D7_1242700	40S+ribosomal+protein+S17%2C+putative	0.402305	0.999873	14023.1	0.590677	0.681092	0.495813		PF3D7_0411400	DEAD+box+ATP-dependent+RNA+helicase%2C+putative	0.412159	0.999935	62.3002	0.844372	0.488125	0.625461		PF3D7_1241200	conserved+Plasmodium+protein%2C+unknown+function	0.391601	0.999871	552.591	0.493873	0.792918	0.427826		PF3D7_1119200	conserved+protein%2C+unknown+function	0.364076	0.999954	338.058	0.608	0.59881	0.5493		PF3D7_0725000	exonuclease I putative	0.50006	0.170005	1902.09
PF3D7_1467200	WD+repeat-containing+protein+79%2C+putative	0.611247	0.999968	334.693	0.757819	0.806587	0.419905		PF3D7_0904500	prefoldin+subunit+4%2C+putative	0.40187	0.999873	692.751	0.730701	0.549979	0.582334		PF3D7_1007800	conserved+Plasmodium+protein%2C+unknown+function	0.411736	0.999935	18.2732	1.21994	0.337505	0.735736		PF3D7_1236100	clustered-asparagine-rich+protein	0.391356	0.999871	853.881	0.521346	0.750665	0.452854		PF3D7_1401200	Plasmodium+exported+protein%2C+unknown+function	0.363955	0.999954	790.677	0.649756	0.560142	0.575383		PF3D7_1239500	DNA gyrase subunit B	0.498678	0.451847	476.517
PF3D7_1468400	zinc+finger+protein%2C+putative	0.610622	0.999968	85.1459	0.719984	0.848105	0.39638		PF3D7_API02300	apicoplast+ribosomal+protein+S5	0.400482	0.999873	11.3445	1.77091	0.226145	0.821088		PF3D7_1228000	conserved+protein%2C+unknown+function	0.411725	0.999935	32.6267	1.17999	0.348923	0.727147		PF3D7_0806400	UDP-N-acetylglucosamine+transferase+subunit+ALG13%2C+putative	0.391008	0.999871	5.77727	2.33165	0.167696	0.866823		PF3D7_1330100	conserved+Plasmodium+protein%2C+unknown+function	0.363785	0.999954	106.333	0.78075	0.465943	0.641257		PF3D7_0816300	conserved Plasmodium protein unknown function	0.498488	0.425392	294.842
PF3D7_1016100	conserved+Plasmodium+protein%2C+unknown+function	0.609363	0.999968	2.41017	3.01237	0.202287	0.839693		PF3D7_1229400	macrophage+migration+inhibitory+factor	0.400211	0.999873	10804.5	0.487884	0.8203	0.412045		PF3D7_1240600	erythrocyte+membrane+protein+1%2C+PfEMP1	0.411466	0.999935	88.2089	0.88539	0.464729	0.642125		PF3D7_0420900	erythrocyte+membrane+protein+1%2C+PfEMP1	0.390556	0.999871	183.667	0.70839	0.551329	0.581408		PF3D7_0419200	protein+transport+protein+GOT1%2C+putative	0.363574	0.999954	31.9241	0.848729	0.428375	0.668378		PF3D7_0925100	conserved Plasmodium protein unknown function	0.498431	0.85968	28.5734
PF3D7_0812200	trypsin-like+serine+protease%2C+putative	0.608835	0.999968	39.0682	0.930992	0.653964	0.513135		PF3D7_1354600	60S+ribosomal+protein+L7-2%2C+putative	0.40014	0.999873	520.778	0.696639	0.574387	0.565706		PF3D7_1221500	heptatricopeptide+repeat-containing+protein%2C+putative	0.41106	0.999935	52.0583	0.900473	0.456494	0.648035		PF3D7_1211500	ribosomal+protein+S18%2C+mitochondrial	0.390456	0.999871	99.2617	0.673655	0.579609	0.562178		PF3D7_1413200	conserved+Plasmodium+protein%2C+unknown+function	0.36354	0.999954	51.1926	0.782364	0.464669	0.642169		PF3D7_0910300	conserved protein unknown function	0.498155	0.518745	782.668
PF3D7_1315000	conserved+Plasmodium+protein%2C+unknown+function	0.607992	0.999968	475.386	0.975632	0.623178	0.533167		PF3D7_1310900	ribosomal+protein+S15%2C+mitochondrial%2C+putative	0.400025	0.999873	1738.83	0.648104	0.617224	0.537087		PF3D7_1353200	membrane+associated+histidine-rich+protein+2	0.411049	0.999935	274.487	0.659049	0.6237	0.532824		PF3D7_0722800	conserved+protein%2C+unknown+function	0.390259	0.999871	26.0017	0.974887	0.400312	0.688926		PF3D7_0401700	Plasmodium+exported+protein%2C+unknown+function%2C+pseudogene	0.363403	0.999954	453.332	0.666282	0.54542	0.585465		PF3D7_1347600	conserved protein unknown function	0.495951	0.264578	972.257
PF3D7_0524200	conserved+Plasmodium+membrane+protein%2C+unknown+function	0.607805	0.999968	11.9513	1.54031	0.3946	0.693138		PF3D7_1127000	protein+phosphatase%2C+putative	0.39987	0.999873	587.91	0.539879	0.740666	0.458896		PF3D7_1147200	tubulin--tyrosine+ligase%2C+putative	0.410694	0.999935	54.5412	0.844172	0.486505	0.626609		PF3D7_1301800	surface-associated+interspersed+protein+13.1+(SURFIN+13.1)%2C+pseudogene	0.389689	0.999871	297.3	0.590159	0.660311	0.509054		PF3D7_0627000	conserved+Plasmodium+protein%2C+unknown+function	0.363239	0.999954	5.57785	1.83439	0.198016	0.843033		PF3D7_0607100	MYND-type zinc finger protein putative	0.495353	0.825413	34.4748
PF3D7_0512500	conserved+Plasmodium+protein%2C+unknown+function	0.606766	0.999968	106.035	0.88	0.689507	0.490504		PF3D7_1342600	myosin+A	0.399642	0.999873	1436.98	0.544193	0.734375	0.46272		PF3D7_1426900	cytochrome+b-c1+complex+subunit+6%2C+putative	0.410343	0.999935	968.408	0.63423	0.646994	0.517636		PF3D7_0612500	conserved+Plasmodium+protein%2C+unknown+function	0.388818	0.999871	14.5286	1.30121	0.298813	0.765082		PF3D7_1447400	conserved+Plasmodium+protein%2C+unknown+function	0.363171	0.999954	704.689	0.616414	0.589167	0.555749		PF3D7_0500400	rifin	0.4946	NA	1.69569
PF3D7_0202700	octaprenyl+pyrophosphate+synthase	0.606246	0.999968	149.017	0.838348	0.723143	0.469592		PF3D7_0408000	conserved+Plasmodium+protein%2C+unknown+function	0.399638	0.999873	130.106	0.632049	0.632289	0.527198		PF3D7_1433000	H/ACA+ribonucleoprotein+complex+subunit+3%2C+putative	0.409792	0.999935	144.921	0.715451	0.572775	0.566797		PF3D7_1337000	mitochondrial+intermediate+peptidase%2C+putative	0.388377	0.999871	49.7099	0.932791	0.41636	0.677146		PF3D7_1441800	vacuolar+protein+sorting-associated+protein+60%2C+putative	0.362424	0.999954	135.8	0.666038	0.54415	0.586339		PF3D7_0832250	Plasmodium exported protein unknown function pseudogene	0.4946	NA	1.69569
PF3D7_1420300	DNL-type+zinc+finger+protein	0.605167	0.999968	311.989	0.767663	0.788324	0.430507		PF3D7_0608400	conserved+Plasmodium+protein%2C+unknown+function	0.397985	0.999873	1695.24	0.510828	0.779099	0.435922		PF3D7_1239800	conserved+Plasmodium+protein%2C+unknown+function	0.40955	0.999935	538.685	0.752371	0.544347	0.586203		PF3D7_1413500	iron-sulfur+cluster+assembly+protein+SufC	0.388259	0.999871	42.8585	0.809866	0.479411	0.631646		PF3D7_1135000	PQ-loop+repeat-containing+protein	0.362398	0.999954	73.5762	1.16163	0.311974	0.755061		PF3D7_1118800	actin-related protein 2/3 complex subunit 1 putative	0.494211	0.518745	343.212
PF3D7_0726800	dolichyl-diphosphooligosaccharide--protein+glycosyltransferase+subunit+OST2%2C+putative	0.603271	0.999968	59.5115	1.06329	0.567362	0.570468		PF3D7_1253200	hypothetical+protein	0.396586	0.999873	167.861	0.915025	0.433415	0.664713		PF3D7_0720200	conserved+protein%2C+unknown+function	0.408923	0.999935	249.171	0.621615	0.657839	0.510642		PF3D7_1038500	Plasmodium+exported+protein%2C+unknown+function	0.387935	0.999871	9.72231	1.99677	0.194281	0.845956		PF3D7_1330200	conserved+Plasmodium+protein%2C+unknown+function	0.361954	0.999954	138.321	0.667896	0.541932	0.587865		PF3D7_1017800	conserved Plasmodium protein unknown function	0.493655	0.422392	1086.49
PF3D7_1322400	conserved+Plasmodium+protein%2C+unknown+function	0.601774	0.999968	101.877	0.734278	0.819546	0.412475		PF3D7_1404100	cytochrome+c%2C+putative	0.396473	0.999873	3444.74	0.533916	0.742575	0.457739		PF3D7_0800400	rifin	0.408833	0.999935	9.46594	2.06212	0.198259	0.842842		PF3D7_0302300	erythrocyte+membrane+protein+1+(PfEMP1)%2C+pseudogene	0.387203	0.999871	2283.13	0.520568	0.743807	0.456993		PF3D7_0822500	dynein+light+chain+1	0.361826	0.999954	18.2823	1.14746	0.315328	0.752513		PF3D7_0703500	erythrocyte membrane-associated antigen	0.493653	0.440872	5911.46
PF3D7_1324100	conserved+Plasmodium+membrane+protein%2C+unknown+function	0.60101	0.999968	178.458	0.653269	0.920004	0.357571		PF3D7_1135700	conserved+Plasmodium+protein%2C+unknown+function	0.39598	0.999873	1248.96	0.548206	0.722319	0.470099		PF3D7_0629700	SET+domain+protein%2C+putative	0.40882	0.999935	1645.47	0.56267	0.726571	0.467489		PF3D7_1241400	RNA-binding+protein%2C+putative	0.387196	0.999871	36.9529	0.89321	0.433489	0.66466		PF3D7_0707900	ribosomal+protein+S8e%2C+putative	0.361736	0.999954	620.082	0.591437	0.611622	0.540788		PF3D7_1409200	conserved Plasmodium protein unknown function	0.493068	0.32502	1345.6
PF3D7_0304300	conserved+Plasmodium+protein%2C+unknown+function	0.600011	0.999968	33.072	0.923331	0.649833	0.5158		PF3D7_0315200	circumsporozoite-+and+TRAP-related+protein	0.393516	0.999873	67.4423	1.04181	0.377724	0.705636		PF3D7_1249200	conserved+Plasmodium+protein%2C+unknown+function	0.408202	0.999935	17.5829	1.2428	0.328454	0.742568		PF3D7_0515100	rhomboid+protease+ROM9	0.387152	0.999871	37.9286	0.860363	0.449987	0.65272		PF3D7_0803300	mitogen-activated+protein+kinase+organizer+1%2C+putative	0.361286	0.999954	146.92	0.645639	0.559579	0.575767		PF3D7_0530400	conserved Plasmodium protein unknown function	0.49285	0.666171	130.263
PF3D7_0108900	non-coding+RNA	0.598202	0.999968	11.835	1.32367	0.451928	0.651321		PF3D7_0928600	conserved+Plasmodium+protein%2C+unknown+function	0.39342	0.999873	204.497	0.695623	0.565566	0.571689		PF3D7_0515200	conserved+Plasmodium+protein%2C+unknown+function	0.408098	0.999935	23.6743	1.30696	0.312249	0.754851		PF3D7_0927100	conserved+protein%2C+unknown+function	0.387067	0.999871	11.41	1.43426	0.269872	0.787259		PF3D7_0920100	chaperone%2C+putative	0.361147	0.999954	390.555	0.597397	0.604534	0.545488		PF3D7_1018100	conserved Plasmodium protein unknown function	0.492712	0.884806	33.2775
PF3D7_1015700	tubulin+binding+cofactor+c%2C+putative	0.598072	0.999968	118.22	0.707104	0.845806	0.397661		PF3D7_1354100	conserved+Plasmodium+protein%2C+unknown+function	0.393238	0.999873	96.1588	0.880249	0.446734	0.655067		PF3D7_0628400	protease%2C+putative	0.407286	0.999935	48.0528	0.85302	0.477464	0.633032		PF3D7_0913100	heptatricopeptide+repeat-containing+protein%2C+putative	0.387025	0.999871	8.75426	1.56717	0.246958	0.80494		PF3D7_0213500	tetratricopeptide+repeat+protein%2C+putative	0.359735	0.999954	289.874	0.641156	0.561073	0.574748		PF3D7_0628500	conserved Plasmodium protein unknown function	0.490626	0.651166	157.651
PF3D7_0833400	rifin	0.598056	0.999968	38.8166	0.901031	0.663746	0.506853		PF3D7_0927400	conserved+Plasmodium+protein%2C+unknown+function	0.39289	0.999873	69.0765	0.763654	0.514486	0.606912		PF3D7_0731300	Plasmodium+exported+protein+(PHISTb)%2C+unknown+function	0.407128	0.999935	117.994	0.757486	0.537473	0.590941		PF3D7_0612100	eukaryotic+translation+initiation+factor+3+subunit+L%2C+putative	0.386674	0.999871	805.989	0.643668	0.600734	0.548017		PF3D7_1109100	conserved+Plasmodium+protein%2C+unknown+function	0.358925	0.999954	19.5049	1.05912	0.338889	0.734693		PF3D7_0712600	erythrocyte membrane protein 1 PfEMP1	0.48999	0.914093	19.3114
PF3D7_1319700	protein+phosphatase+PP2A+regulatory+subunit+A%2C+putative	0.597815	0.999968	53.3643	0.816138	0.732492	0.463868		PF3D7_1422200	conserved+Plasmodium+protein%2C+unknown+function	0.392851	0.999873	357.287	0.553327	0.709979	0.477717		PF3D7_1356800	serine/threonine+protein+kinase+ARK3%2C+putative	0.405762	0.999935	1750.95	0.679847	0.596843	0.550612		PF3D7_1141700	OTU+domain-containing+protein%2C+putative	0.386491	0.999871	252.95	0.532021	0.726459	0.467557		PF3D7_1143000	alpha/beta+hydrolase%2C+putative	0.358814	0.999954	35.8522	0.959834	0.373829	0.708531		PF3D7_1351100	conserved protein unknown function	0.489505	0.29223	1728
PF3D7_1474200	conserved+Plasmodium+membrane+protein%2C+unknown+function	0.596766	0.999968	161.977	0.726554	0.821365	0.411438		PF3D7_1335200	reticulocyte+binding+protein+homologue+6%2C+pseudogene	0.392423	0.999873	15.7464	1.37493	0.285412	0.775329		PF3D7_1144500	SUMO-activating+enzyme+subunit+1	0.405597	0.999935	89.6421	0.745806	0.543837	0.586553		PF3D7_1351500	small+nucleolar+RNA+snoR21	0.385901	0.999871	5.17959	1.98171	0.194731	0.845603		PF3D7_0628900	RAP+protein%2C+putative	0.35874	0.999954	137.372	0.661033	0.542696	0.587339		PF3D7_0611200	AP2 domain transcription factor putative	0.48889	0.235852	1418.52
PF3D7_0705200	conserved+Plasmodium+protein%2C+unknown+function	0.595742	0.999968	103.769	0.736961	0.808377	0.418873		PF3D7_1459700	pyridoxal+5'-phosphate+synthase%2C+putative	0.392376	0.999873	2449.43	0.514012	0.76336	0.445249		PF3D7_1319300	tRNA+(guanine(26)-N(2))-dimethyltransferase%2C+putative	0.404359	0.999935	220.498	0.652884	0.619344	0.53569		PF3D7_1107700	pescadillo+homolog	0.385884	0.999871	655.886	0.478717	0.806079	0.420198		PF3D7_0304500	1-cys-glutaredoxin-like+protein-1	0.358599	0.999954	312.082	0.726325	0.493717	0.621506		PF3D7_0104900	RNase MRP	0.488516	0.914093	1059.75
PF3D7_1325700	conserved+Plasmodium+protein%2C+unknown+function	0.595742	0.999968	78.268	0.87792	0.678584	0.497402		PF3D7_0617500	rifin%2C+pseudogene	0.392089	0.999873	936.1	0.563996	0.695199	0.486931		PF3D7_1246200	actin+I	0.403768	0.999935	22783	0.822246	0.491055	0.623387		PF3D7_0926800	conserved+Plasmodium+protein%2C+unknown+function	0.38565	0.999871	171.07	0.668702	0.576715	0.564132		PF3D7_1237400	hydrolase%2C+putative	0.35851	0.999954	224.215	0.609972	0.587748	0.556702		PF3D7_1475800	conserved Plasmodium protein unknown function	0.487466	0.580259	224.833
PF3D7_0810100	ribosomal+protein+L33%2C+apicoplast%2C+putative	0.595738	0.999968	86.2555	0.842124	0.707423	0.479303		PF3D7_1311500	26S+protease+regulatory+subunit+7%2C+putative	0.391868	0.999873	9954.4	0.615274	0.6369	0.52419		PF3D7_1337200	1-deoxy-D-xylulose+5-phosphate+synthase	0.40375	0.999935	152.334	0.651451	0.61977	0.535409		PF3D7_0524000	karyopherin+beta	0.385473	0.999871	5852.35	0.52841	0.729495	0.465699		PF3D7_1476900	Plasmodium+exported+protein%2C+unknown+function%2C+pseudogene	0.357882	0.999954	21.948	0.993395	0.360261	0.718652		PF3D7_1346200	nuclear import protein MOG1 putative	0.486363	0.712238	96.2003
PF3D7_0521800	AFG1-like+ATPase%2C+putative	0.595206	0.999968	77.1526	0.780927	0.762179	0.445953		PF3D7_0424600	Plasmodium+exported+protein+(PHISTb)	0.391868	0.999873	2382.28	0.614061	0.638158	0.523371		PF3D7_1120400	alpha/beta+hydrolase+fold+domain+containing+protein%2C+putative	0.403693	0.999935	102.34	0.744885	0.541953	0.587851		PF3D7_0719400	conserved+Plasmodium+protein%2C+unknown+function	0.385262	0.999871	176.834	0.568776	0.677352	0.498183		PF3D7_0730000	conserved+protein%2C+unknown+function	0.357817	0.999954	74.0054	0.740619	0.483133	0.629001		PF3D7_0209000	6-cysteine protein P230	0.48622	0.876196	48.1017
PF3D7_API01400	ribosomal+protein+L23%2C+putative	0.594279	0.999968	4.53794	2.64206	0.22493	0.822034		PF3D7_0625600	poly(A)+polymerase+PAP%2C+putative	0.391775	0.999873	213.938	0.642635	0.609638	0.542102		PF3D7_0529200	sugar+transporter%2C+putative	0.403633	0.999935	94.4511	0.755095	0.534546	0.592964		PF3D7_0310700	trafficking+protein+particle+complex+subunit+4%2C+putative	0.385233	0.999871	117.961	0.79182	0.486515	0.626602		PF3D7_0719000	conserved+protein%2C+unknown+function	0.357587	0.999954	423.781	0.7521	0.475451	0.634465		PF3D7_0210800	conserved Plasmodium protein unknown function	0.485469	0.598327	179.728
PF3D7_1439600	cytochrome+c+oxidase+subunit+ApiCOX26%2C+putative	0.593219	0.999968	204.131	0.659658	0.899284	0.368502		PF3D7_0425700	rifin	0.391576	0.999873	4.64945	2.13915	0.183052	0.854757		PF3D7_1116800	heat+shock+protein+101	0.403381	0.999935	2737.37	0.641882	0.628435	0.529719		PF3D7_0518600	WD+repeat-containing+protein+26%2C+putative	0.382941	0.999871	137.519	0.61291	0.624791	0.532108		PF3D7_1449400	crossover+junction+endonuclease+MUS81%2C+putative	0.357345	0.999954	111.458	0.662811	0.539135	0.589794		PF3D7_0815300	FAD-dependent monooxygenase putative	0.485424	0.566847	722.677
PF3D7_1039700	Pfmc-2TM+Maurer's+cleft+two+transmembrane+protein	0.592366	0.999968	79.3929	1.04179	0.568604	0.569625		PF3D7_0914700	major+facilitator+superfamily-related+transporter%2C+putative	0.390966	0.999873	887.731	0.509095	0.767963	0.442509		PF3D7_1314400	conserved+protein%2C+unknown+function	0.401576	0.999935	15.9032	1.65747	0.242282	0.808562		PF3D7_0921600	tetratricopeptide+repeat+protein%2C+putative	0.382691	0.999871	357.675	0.536557	0.713235	0.4757		PF3D7_1317300	conserved+Plasmodium+protein%2C+unknown+function	0.357214	0.999954	840.137	0.592188	0.60321	0.546369		PF3D7_1029200	WD repeat-containing protein putative	0.485308	0.67918	154.213
PF3D7_1232700	conserved+Plasmodium+protein%2C+unknown+function	0.591469	0.999968	78.0849	0.772437	0.765718	0.443844		PF3D7_1311000	protein+ISD11	0.390536	0.999873	423.805	0.54811	0.712514	0.476147		PF3D7_1120600	DDRGK+domain-containing+protein%2C+putative	0.401452	0.999935	131.148	0.676425	0.593491	0.552852		PF3D7_1138900	non-coding+RNA	0.382385	0.999871	4.29085	2.35918	0.162084	0.87124		PF3D7_0827400	conserved+Plasmodium+protein%2C+unknown+function	0.357154	0.999954	10.352	1.25776	0.283959	0.776442		PF3D7_0219300	conserved Plasmodium protein unknown function	0.484641	0.281863	829.456
PF3D7_1112000	conserved+protein%2C+unknown+function	0.591416	0.999968	533.223	0.687707	0.859982	0.389799		PF3D7_1211900	non-SERCA-type+Ca2++-transporting+P-ATPase	0.39016	0.999873	2867.61	0.527193	0.740071	0.459257		PF3D7_0615100	enoyl-acyl+carrier+reductase	0.401168	0.999935	18.7184	1.2052	0.332865	0.739236		PF3D7_1316000	protein+kinase%2C+putative	0.382383	0.999871	28.2527	0.935931	0.408559	0.682863		PF3D7_1003900	dynein+attachment+factor-domain+containing+protein%2C+putative	0.356609	0.999954	16.1645	1.15323	0.309226	0.75715		PF3D7_1001300	Plasmodium exported protein (PHISTa) unknown function	0.484621	0.580259	457.684
PF3D7_1366700	conserved+Plasmodium+protein%2C+unknown+function	0.590772	0.999968	154.54	0.698576	0.84568	0.397731		PF3D7_1115000	conserved+protein%2C+unknown+function	0.389268	0.999873	4229.76	0.491731	0.791626	0.428579		PF3D7_0314300	DER1-like+protein	0.400964	0.999935	18.243	1.23084	0.325764	0.744603		PF3D7_1349200	glutamate--tRNA+ligase%2C+putative	0.381507	0.999871	1440.4	0.470346	0.811119	0.417297		PF3D7_0810700	conserved+Plasmodium+protein%2C+unknown+function	0.355922	0.999954	180.372	0.644109	0.55258	0.580551		PF3D7_1111300	protein transport protein BOS1 putative	0.484194	0.679439	118.157
PF3D7_API04100	30S+ribosomal+protein+S2%2C+putative	0.59072	0.999968	2.61491	2.82878	0.208825	0.834585		PF3D7_1204500	conserved+protein%2C+unknown+function	0.389073	0.999873	1141.42	0.500837	0.776847	0.437249		PF3D7_0703900	conserved+Plasmodium+membrane+protein%2C+unknown+function	0.400334	0.999935	191.46	0.645577	0.620118	0.53518		PF3D7_1027000	conserved+Plasmodium+protein%2C+unknown+function	0.380946	0.999871	23.0717	1.03137	0.369361	0.711859		PF3D7_0213400	protein+kinase+7	0.354887	0.999954	326.309	0.789641	0.449429	0.653122		PF3D7_0631100	Plasmodium exported protein (PHISTb) unknown function	0.483617	0.886078	19.3058
PF3D7_1041100	rifin	0.590164	0.999968	3.43758	2.33788	0.252435	0.800705		PF3D7_1357000	elongation+factor+1-alpha	0.388205	0.999873	10480.5	0.63116	0.615066	0.538511		PF3D7_1025600	cytochrome+c+oxidase+copper+chaperone%2C+putative	0.399572	0.999935	99.7456	0.767543	0.520586	0.602655		PF3D7_1408400	FANCJ-like+helicase%2C+putative	0.379382	0.999871	179.95	0.652325	0.581585	0.560846		PF3D7_1311000	protein+ISD11	0.354423	0.999954	197.798	0.684444	0.517826	0.60458		PF3D7_1224300	polyadenylate-binding protein 1 putative	0.483319	0.476344	9792.97
PF3D7_1211500	ribosomal+protein+S18%2C+mitochondrial	0.58983	0.999968	347.333	0.622491	0.947531	0.343368		PF3D7_1349700	peptidase%2C+putative	0.387358	0.999873	1201.03	0.541024	0.715973	0.474008		PF3D7_1020600	conserved+Plasmodium+membrane+protein%2C+unknown+function	0.399252	0.999935	111.145	0.70529	0.566082	0.571338		PF3D7_0724000	Rab+GTPase+activator+and+protein+kinase%2C+putative	0.377874	0.999871	46.8702	0.794976	0.475327	0.634554		PF3D7_0913200	elongation+factor+1-beta	0.353804	0.999954	1973.89	0.771973	0.458311	0.646729		PF3D7_1014800	conserved Plasmodium protein unknown function	0.48236	0.587226	268.484
PF3D7_0924200	heptatricopeptide+repeat-containing+protein%2C+putative	0.589423	0.999968	602.927	0.715619	0.823655	0.410135		PF3D7_0312000	conserved+protein%2C+unknown+function	0.387099	0.999873	1227.88	0.70119	0.55206	0.580907		PF3D7_0502400	merozoite+surface+protein+8	0.399208	0.999935	195.443	0.65641	0.608168	0.543076		PF3D7_0727300	DNA+(cytosine-5)-methyltransferase	0.377851	0.999871	207.88	0.541157	0.698227	0.485035		PF3D7_1452200	aminomethyltransferase%2C+putative	0.35319	0.999954	72.1742	0.748627	0.471784	0.637081		PF3D7_1249600	leucine-rich repeat protein	0.481227	0.428234	481.697
PF3D7_0509700	conserved+Plasmodium+protein%2C+unknown+function	0.585373	0.999968	41.3114	0.867551	0.674742	0.49984		PF3D7_0320100	protein+transport+protein+SEC22	0.386695	0.999873	4991.02	0.51504	0.750806	0.452769		PF3D7_0625900	conserved+Plasmodium+protein%2C+unknown+function	0.398901	0.999935	20.1225	1.25757	0.3172	0.751092		PF3D7_0729600	COX+assembly+mitochondrial+protein%2C+putative	0.377429	0.999871	98.0886	0.652326	0.578589	0.562866		PF3D7_0509500	ERCC4+domain-containing+protein%2C+putative	0.353072	0.999954	41.1186	0.806599	0.43773	0.661582		PF3D7_1333900	conserved Plasmodium protein unknown function	0.48113	0.612151	459.474
PF3D7_0523200	heptatricopeptide+repeat-containing+protein%2C+putative	0.584914	0.999968	323.175	0.720742	0.811545	0.417053		PF3D7_0210100	60S+ribosomal+protein+L37ae%2C+putative	0.386172	0.999873	21446.6	0.55687	0.693468	0.488016		PF3D7_1217500	conserved+Plasmodium+protein%2C+unknown+function	0.398085	0.999935	204.871	0.631463	0.630418	0.528421		PF3D7_0419800	60S+ribosomal+protein+L7ae/L30e%2C+putative	0.376648	0.999871	565.685	0.616374	0.61107	0.541153		PF3D7_1409300	DNA+damage-inducible+protein+1%2C+putative	0.352888	0.999954	218.456	0.612097	0.576523	0.564261		PF3D7_1450800	conserved protein unknown function	0.480947	0.467776	348.247
PF3D7_1316000	protein+kinase%2C+putative	0.581899	0.999968	43.1371	0.997876	0.583138	0.5598		PF3D7_0800700	surface-associated+interspersed+protein+8.3+(SURFIN+8.3)	0.385108	0.999873	119.44	0.951768	0.404624	0.685754		PF3D7_0110600	phosphatidylinositol-4-phosphate+5-kinase	0.397745	0.999935	808.108	0.660698	0.602007	0.547169		PF3D7_1219300	erythrocyte+membrane+protein+1%2C+PfEMP1	0.37619	0.999871	173.646	0.596561	0.630597	0.528304		PF3D7_1133600	conserved+Plasmodium+protein%2C+unknown+function	0.352275	0.999954	42.5772	0.810316	0.434737	0.663753		PF3D7_1406500	WD repeat-containing protein 65 putative	0.480921	0.7437	102.113
PF3D7_0630500	ribosome+biogenesis+protein+YTM1%2C+putative	0.580717	0.999968	989.28	0.80681	0.71977	0.471667		PF3D7_0817800	conserved+Plasmodium+protein%2C+unknown+function	0.38479	0.999873	1571.79	0.505383	0.761383	0.446429		PF3D7_1353100	Plasmodium+exported+protein%2C+unknown+function	0.397062	0.999935	228.407	0.656904	0.604445	0.545548		PF3D7_1245600	kinesin-15%2C+putative	0.375603	0.999871	20.1823	1.21302	0.309643	0.756833		PF3D7_1028000	methyltransferase%2C+putative	0.352123	0.999954	1219.56	0.583464	0.603504	0.546174		PF3D7_1319700	protein phosphatase PP2A regulatory subunit A putative	0.480847	0.452719	541.425
PF3D7_1314100	conserved+Plasmodium+protein%2C+unknown+function	0.580203	0.999968	682.76	0.739663	0.784416	0.432796		PF3D7_0621800	nascent+polypeptide-associated+complex+subunit+alpha%2C+putative	0.383651	0.999873	8467.26	0.580093	0.661361	0.508381		PF3D7_0501400	interspersed+repeat+antigen	0.39555	0.999935	1896.34	0.583847	0.677489	0.498096		PF3D7_0819100	BRIX+domain%2C+putative	0.375104	0.999871	178.302	0.559143	0.670856	0.502312		PF3D7_1216300	signal+recognition+particle+subunit+SRP19	0.352046	0.999954	215.856	0.616824	0.570741	0.568176		PF3D7_1124100	BEACH domain-containing protein putative	0.480537	0.17747	1701.08
PF3D7_1125800	kelch+domain-containing+protein%2C+putative	0.58008	0.999968	276.217	0.619046	0.937055	0.34873		PF3D7_0324200	exported+protein+family+3	0.382908	0.999873	0.63167	4.92143	0.0778043	0.937984		PF3D7_0304700	conserved+Plasmodium+protein%2C+unknown+function	0.395377	0.999935	30.0337	1.00707	0.392601	0.694614		PF3D7_1358000	patatin-like+phospholipase%2C+putative	0.375	0.999871	52.0231	0.761677	0.492335	0.622483		PF3D7_0306500	cytochrome+c+oxidase+subunit+ApiCOX35%2C+putative	0.350692	0.999954	77.7938	0.781614	0.448676	0.653665		PF3D7_1312700	conserved Plasmodium protein unknown function	0.480259	0.412208	980.989
PF3D7_0808200	plasmepsin+X	0.579109	0.999968	299.826	0.641395	0.90289	0.366584		PF3D7_0701000	erythrocyte+membrane+protein+1+(PfEMP1)%2C+pseudogene	0.382908	0.999873	0.63167	4.92143	0.0778043	0.937984		PF3D7_0207300	serine+repeat+antigen+8	0.39531	0.999935	21.8786	1.4328	0.2759	0.782625		PF3D7_0925900	parasitophorous+vacuolar+protein+5%2C+putative	0.373551	0.999871	2971.24	0.470524	0.793904	0.427251		PF3D7_0114500	Plasmodium+exported+protein+(hyp10)%2C+unknown+function	0.350408	0.999954	107.045	0.693115	0.505555	0.613169		PF3D7_0810600	ATP-dependent RNA helicase DBP1 putative	0.480113	0.239346	2809.42
PF3D7_1312500	conserved+Plasmodium+protein%2C+unknown+function	0.578807	0.999968	49.2345	0.85495	0.677007	0.498401		PF3D7_0712100	Plasmodium+RNA+of+unknown+function+RUF6	0.382908	0.999873	0.63167	4.92143	0.0778043	0.937984		PF3D7_1368500	heptatricopeptide+repeat-containing+protein%2C+putative	0.394862	0.999935	25.8546	1.285	0.307286	0.758625		PF3D7_1143600	conserved+Plasmodium+protein%2C+unknown+function	0.373476	0.999871	16.236	1.16629	0.320225	0.748797		PF3D7_1031900	conserved+Plasmodium+protein%2C+unknown+function	0.34988	0.999954	39.1856	0.867676	0.403238	0.686773		PF3D7_1234600	protein TOC75 putative	0.480032	0.224358	1304.79
PF3D7_0618700	trafficking+protein+particle+complex+subunit+6A%2C+putative	0.578483	0.999968	518.28	0.623036	0.928491	0.353153		PF3D7_1241000	Plasmodium+RNA+of+unknown+function+RUF6	0.382908	0.999873	0.63167	4.92143	0.0778043	0.937984		PF3D7_0813800	GDP-mannose+4%2C6-dehydratase	0.394808	0.999935	152.553	0.679722	0.580836	0.561351		PF3D7_1361000	protein+arginine+N-methyltransferase+5%2C+putative	0.373332	0.999871	278.811	0.558097	0.668938	0.503535		PF3D7_0517500	UTP--glucose-1-phosphate+uridylyltransferase%2C+putative	0.349564	0.999954	21.5492	1.07497	0.325185	0.745041		PF3D7_1443600	gamma-tubulin complex component putative	0.479135	0.606127	534.188
PF3D7_1005800	conserved+Plasmodium+membrane+protein%2C+unknown+function	0.577942	0.999968	16.0368	1.17673	0.491144	0.623325		PF3D7_1300800	erythrocyte+membrane+protein+1+(PfEMP1)%2C+pseudogene	0.382908	0.999873	0.63167	4.92143	0.0778043	0.937984		PF3D7_0820400	conserved+Plasmodium+protein%2C+unknown+function	0.394778	0.999935	27.8858	1.0352	0.381353	0.702941		PF3D7_0419200	protein+transport+protein+GOT1%2C+putative	0.373261	0.999871	19.6914	1.14061	0.327247	0.743481		PF3D7_0721800	conserved+Plasmodium+protein%2C+unknown+function	0.348979	0.999954	665.687	0.646933	0.539437	0.589586		PF3D7_1369400	conserved Plasmodium protein unknown function	0.477434	0.343679	838.578
PF3D7_1462900	conserved+Plasmodium+protein%2C+unknown+function	0.577542	0.999968	182.236	0.894265	0.645828	0.51839		PF3D7_0821800	protein+transport+protein+SEC61+subunit+beta%2C+putative	0.382868	0.999873	6770.59	0.690895	0.554162	0.579468		PF3D7_0718000	dynein+heavy+chain%2C+putative	0.390563	0.999935	33.1945	0.977294	0.399637	0.689424		PF3D7_0215400	conserved+Plasmodium+protein%2C+unknown+function	0.372476	0.999871	681.543	0.502604	0.741092	0.458638		PF3D7_1411500	conserved+Plasmodium+protein%2C+unknown+function	0.348916	0.999954	314.982	0.626979	0.556504	0.577867		PF3D7_0528800	nucleolar preribosomal GTPase putative	0.476759	0.42331	485.997
PF3D7_1240000	3-hydroxyisobutyryl-CoA+hydrolase%2C+putative	0.577509	0.999968	238.564	0.738404	0.782104	0.434154		PF3D7_1109900	60S+ribosomal+protein+L36	0.3827	0.999873	7013.7	0.532156	0.719149	0.472049		PF3D7_0420300	AP2+domain+transcription+factor%2C+putative	0.390295	0.999935	4516.05	0.606709	0.643299	0.52003		PF3D7_1407500	multifunctional+methyltransferase+subunit+TRM112%2C+putative	0.37224	0.999871	166.216	0.57475	0.647656	0.517207		malmito_rna_26	unspecified+product	0.348828	0.999954	167.229	0.639503	0.545467	0.585432		PF3D7_0923300	perforin-like protein 3	0.476627	0.841555	32.4983
PF3D7_0322500	iron-sulfur+assembly+protein%2C+putative	0.57739	0.999968	246.522	0.759177	0.760547	0.446928		PF3D7_0925500	thioredoxin-like+protein+2	0.382685	0.999873	1379.85	0.530492	0.721378	0.470677		PF3D7_0910600	SNARE+protein	0.390226	0.999935	808.439	0.621028	0.628355	0.529771		PF3D7_1427100	lipase%2C+putative	0.372229	0.999871	2242.95	0.455768	0.816708	0.414095		PF3D7_1115100	conserved+protein%2C+unknown+function	0.348454	0.999954	67.3142	0.811421	0.429436	0.667606		PF3D7_1355500	serine/threonine protein phosphatase 5	0.475965	0.206121	1616.4
PF3D7_1102500	gametocyte+exported+protein+2	0.576942	0.999968	820.527	0.620351	0.930025	0.352358		PF3D7_0702600	chitinase%2C+fragment	0.382681	0.999873	4.97476	2.13575	0.179179	0.857797		PF3D7_1105100	histone+H2B	0.390114	0.999935	6786.08	0.753302	0.517872	0.604548		PF3D7_1415500	conserved+Plasmodium+membrane+protein%2C+unknown+function	0.371869	0.999871	7.98548	1.87819	0.197993	0.84305		PF3D7_0414300	Rab5-interacting+protein%2C+putative	0.347362	0.999954	467.705	0.706176	0.491891	0.622796		PF3D7_1233700	homocysteine S-methyltransferase putative	0.47596	0.588897	436.591
PF3D7_0600500	rifin	0.576871	0.999968	69.1584	0.76546	0.753627	0.451073		PF3D7_0707900	ribosomal+protein+S8e%2C+putative	0.381897	0.999873	2521	0.491123	0.7776	0.436805		PF3D7_1149000	antigen+332%2C+DBL-like+protein	0.390068	0.999935	1995.36	0.638307	0.611098	0.541135		PF3D7_0819800	conserved+Plasmodium+protein%2C+unknown+function	0.371548	0.999871	39.2894	0.842795	0.440852	0.65932		PF3D7_1122600	conserved+Plasmodium+protein%2C+unknown+function	0.346945	0.999954	25.6873	0.92494	0.3751	0.707586		PF3D7_1201400	Plasmodium exported protein unknown function	0.475618	0.826374	50.0983
PF3D7_1113200	conserved+Plasmodium+protein%2C+unknown+function	0.576573	0.999968	181.103	0.905203	0.636954	0.524155		PF3D7_0520000	40S+ribosomal+protein+S9%2C+putative	0.381422	0.999873	19919.5	0.591247	0.645115	0.518853		PF3D7_0517600	F-actin-capping+protein+subunit+beta%2C+putative	0.389157	0.999935	22.6385	1.12152	0.346992	0.728598		PF3D7_1011100	conserved+Plasmodium+protein%2C+unknown+function	0.371539	0.999871	35.879	0.898805	0.41337	0.679335		PF3D7_1221200	conserved+Plasmodium+protein%2C+unknown+function	0.346878	0.999954	365.177	0.610593	0.5681	0.569967		PF3D7_0521900	conserved Plasmodium protein unknown function	0.474083	0.509178	245.624
PF3D7_1100700	stevor%2C+pseudogene	0.575776	0.999968	30.0935	1.21612	0.473453	0.63589		PF3D7_0922200	S-adenosylmethionine+synthetase	0.381326	0.999873	29566.3	0.61901	0.616026	0.537877		PF3D7_1400700	stevor	0.388353	0.999935	3.09895	2.92238	0.132889	0.894281		PF3D7_1212100	peripheral+plastid+protein+1%2C+putative	0.371283	0.999871	77.379	0.759166	0.489066	0.624795		PF3D7_0907600	translation+initiation+factor+SUI1%2C+putative	0.346508	0.999954	362.466	0.596386	0.581012	0.561232		PF3D7_1471800	conserved Plasmodium protein unknown function	0.473933	0.781689	60.8428
PF3D7_0521400	conserved+protein%2C+unknown+function	0.575461	0.999968	430.575	0.802243	0.717315	0.47318		PF3D7_1020900	ADP-ribosylation+factor	0.381298	0.999873	12324	0.62737	0.607771	0.543339		PF3D7_0814700	conserved+Plasmodium+protein%2C+unknown+function	0.387268	0.999935	24.449	1.11507	0.347304	0.728363		PF3D7_1201400	Plasmodium+exported+protein%2C+unknown+function	0.370661	0.999871	27.8388	1.00471	0.368924	0.712184		PF3D7_0907900	peptide+deformylase	0.346481	0.999954	437.688	0.693231	0.499806	0.617211		PF3D7_0811300	CCR4-associated factor 1	0.472951	0.588897	5004.18
PF3D7_1239400	conserved+protein%2C+unknown+function	0.573303	0.999968	6.6881	1.79973	0.318549	0.750068		PF3D7_1210300	conserved+Plasmodium+protein%2C+unknown+function	0.381001	0.999873	441.703	0.810771	0.469924	0.638409		PF3D7_0611700	60S+ribosomal+protein+L39	0.386931	0.999935	1308.26	0.618816	0.625276	0.53179		PF3D7_0304300	conserved+Plasmodium+protein%2C+unknown+function	0.3705	0.999871	17.5268	1.19763	0.309361	0.757047		PF3D7_1336200	conserved+Plasmodium+protein%2C+unknown+function	0.346368	0.999954	688.681	0.589728	0.587336	0.556978		PF3D7_0623200	ferredoxin--NADP reductase	0.472391	0.5869	638.417
PF3D7_0832500	rifin	0.572431	0.999968	120.888	0.678091	0.844181	0.398569		PF3D7_1029600	adenosine+deaminase	0.380569	0.999873	20463	0.480684	0.791723	0.428522		PF3D7_1252100	rhoptry+neck+protein+3	0.386551	0.999935	4720.43	0.68168	0.567056	0.570676		PF3D7_0522900	zinc+finger+protein%2C+putative	0.369832	0.999871	33.5143	0.919633	0.402151	0.687573		PF3D7_0210800	conserved+Plasmodium+protein%2C+unknown+function	0.346151	0.999954	206.706	0.64538	0.536352	0.591715		PF3D7_1371900	Plasmodium exported protein unknown function	0.472375	0.626798	173.738
PF3D7_0618900	phosphatidylinositol+N-acetylglucosaminyltransferase+subunit+GPI1	0.572042	0.999968	121.917	0.686895	0.832794	0.404961		PF3D7_1030800	calmodulin%2C+putative	0.380339	0.999873	723.236	0.528528	0.719619	0.47176		PF3D7_1451600	LCCL+domain-containing+protein	0.385838	0.999935	35.6113	0.972766	0.39664	0.691633		PF3D7_1036900	conserved+Plasmodium+protein%2C+unknown+function	0.369237	0.999871	6013.1	0.452708	0.815619	0.414718		PF3D7_0201600	PHISTb+domain-containing+RESA-like+protein+1	0.346068	0.999954	991.198	0.570895	0.606185	0.544392		PF3D7_1140500	myosin K putative	0.472352	0.53015	237.342
PF3D7_0912700	conserved+Plasmodium+protein%2C+unknown+function	0.571428	0.999968	63.1924	0.780341	0.73228	0.463998		PF3D7_1115500	AP2+domain+transcription+factor%2C+putative	0.380208	0.999873	6445.63	0.494116	0.76947	0.441614		PF3D7_0914200	phospholipid+or+glycerol+acyltransferase%2C+putative	0.385338	0.999935	380.114	0.582275	0.661781	0.508112		PF3D7_1428600	peptide+chain+release+factor+1	0.368745	0.999871	90.1011	0.695617	0.530097	0.596045		PF3D7_1410000	ER+membrane+protein+complex+subunit+2%2C+putative	0.345386	0.999954	254.449	0.617586	0.559252	0.57599		PF3D7_1127300	tRNA (guanine-N(7)-)-methyltransferase putative	0.472305	0.412208	528.578
PF3D7_0902900	conserved+Plasmodium+protein%2C+unknown+function	0.571176	0.999968	29.3518	1.19382	0.478444	0.632334		PF3D7_0525100	acyl-CoA+synthetase	0.379775	0.999873	9253.95	0.59008	0.643599	0.519836		PF3D7_1341600	GPI+mannosyltransferase+3	0.384778	0.999935	62.2959	0.815028	0.472105	0.636852		PF3D7_0511100	conserved+Plasmodium+protein%2C+unknown+function	0.368361	0.999871	9.78121	1.54099	0.239041	0.811074		PF3D7_1303900	Sld5+domain-containing+protein%2C+putative	0.345337	0.999954	11.2439	1.20282	0.287107	0.77403		PF3D7_1360400	conserved Plasmodium protein unknown function	0.471865	0.538927	345.728
PF3D7_0526000	RAP+protein%2C+putative	0.57117	0.999968	280.139	0.7313	0.781035	0.434782		PF3D7_1454500	iron-sulfur+cluster+assembly+protein+ISU%2C+putative	0.379744	0.999873	1066.82	0.53739	0.706645	0.479787		PF3D7_0519400	40S+ribosomal+protein+S24	0.384633	0.999935	3361.89	0.619475	0.6209	0.534665		PF3D7_0616000	pyridoxal+kinase	0.368302	0.999871	84.4439	0.657148	0.560455	0.575169		PF3D7_1001300	Plasmodium+exported+protein+(PHISTa)%2C+unknown+function	0.34531	0.999954	51.8331	1.17709	0.293358	0.769248		PF3D7_0811800	conserved Plasmodium protein unknown function	0.471684	0.371287	654.693
PF3D7_1454300	SNF1-related+serine/threonine+protein+kinase+KIN	0.570507	0.999968	39.2915	0.95645	0.596484	0.550852		PF3D7_1020800	dihydrolipoamide+acyltransferase+component+E2	0.379717	0.999873	538.22	0.634834	0.598136	0.549749		PF3D7_0614200	cytosolic+Fe-S+cluster+assembly+factor+NAR1%2C+putative	0.384614	0.999935	49.9674	0.88989	0.432203	0.665594		PF3D7_1133600	conserved+Plasmodium+protein%2C+unknown+function	0.367378	0.999871	49.2854	0.892914	0.411437	0.680752		PF3D7_1303100	methyltransferase%2C+putative	0.344425	0.999954	296.556	0.649761	0.53008	0.596056		PF3D7_1343000	phosphoethanolamine N-methyltransferase	0.471456	0.373847	40993
[truncated: 5,063 more rows]
[truncated: 3 more columns]

## Sheet: Table S3b
Table S3b. Significant genes obtained by DEseq2 analysis at 24, 60 and 72 hours for drugged and control parasites. No differentially expressed genes were identified at 12, 36 and 48 hours.
MED6-189 Drugged vs Control: 24 HPS_DE Genes									MED6-189 Drugged vs Control: 60 HPS_DE Genes									MED6-189 Drugged vs Control: 72 HPS_DE Genes
[truncated: 335 more rows]

## Sheet: Table S4
Table S4: Proteins Identified by Mass Spectrometry Analysis of MED6-118 Affinity Purifications and Negative Controls
[truncated: 1,106 more rows]
[truncated: 36 more columns]

## Sheet: Table S5
Table S5: Plasmodium Proteins Quantified by Mass Spectrometry Analysis of Thermal Proteome Profiling (TPP) in the Presence of MED6-189 or DMSO
[truncated: 1,745 more rows]
[truncated: 148 more columns]

[truncated: 5 more sheets: Table S6, Table S7, Table S8, Table S9, Table S10]
